# Supplementary material for: Protein-protein binding selectivity and network topology constrain global and local properties of interface binding networks
Source: Sci Rep. 2017 Jul 17;7:5631. doi: 10.1038/s41598-017-05686-2 (PMC5514078; doi:10.1038/s41598-017-05686-2)
Supplement: Supplementary file 2 — Table S1 [file 41598_2017_5686_MOESM2_ESM.xls]

## Sheet: Yeast CME Proteins
				p-values for # of interfaces on proteins in the CME network, includes duplicate edges. Uses a 2-tailed test from a Stirling distribution (SI Methods)
Protein	Edges in IIN	Interfaces in PPIN	Expected Interfaces (Eq. S7) (Edges Column B)	p-value (Eq. S8)	Bell # (Edges Column B)		Edges in PPIN	Expected Interfaces (Eq. S7) (Edges Column G)	Bell # (Edges Column G)
ABP1	16	7	6.9	0.72	10480142147		15	6.57806	1382958545
ACT1	24	4	9.4	2.6e-05	4.45959e+17		23	9.1	4.4152e+16
AIM21	6	3	3.3	1	203		6	3.3	203
AIM3	5	3	2.9	1	52		5	2.9	52
AIP1	2	2	1.5	1	2		2	1.5	2
AKL1	6	2	3.3	0.24	203		6	3.3	203
APL1	3	3	2	0.4	5		3	2	5
APL3	3	3	2	0.4	5		3	2	5
APM4	3	3	2	0.4	5		3	2	5
APP1	10	2	4.9	0.0048	115975		8	4.1	4140
APS2	3	3	2	0.4	5		3	2	5
ARC15	3	3	2	0.4	5		3	2	5
ARC18	2	2	1.5	1	2		2	1.5	2
ARC19	5	5	2.9	0.038	52		5	2.9	52
ARC35	3	3	2	0.4	5		3	2	5
ARC40	8	3	4.1	0.34	4140		8	4.1	4140
ARK1	6	2	3.3	0.24	203		6	3.3	203
ARP2	13	7	5.9	1	27644437		11	5.20952	678570
ARP3	13	7	5.9	1	27644437		11	5.20952	678570
BBC1	7	2	3.7	0.098	877		6	3.3	203
BSP1	7	4	3.7	1	877		6	3.3	203
BZZ1	5	1	2.9	0.038	52		4	2.5	15
CAP1	4	4	2.5	0.13	15		4	2.5	15
CAP2	4	4	2.5	0.13	15		4	2.5	15
CHC1	7	3	3.7	0.6	877		7	3.7	877
CLC1	2	2	1.5	1	2		2	1.5	2
COF1	2	2	1.5	1	2		2	1.5	2
CRN1	8	4	4.1	1	4140		5	2.9	52
EDE1	7	5	3.7	0.6	877		7	3.7	877
END3	4	2	2.5	1	15		4	2.5	15
ENT1	4	3	2.5	1	15		4	2.5	15
ENT2	5	3	2.9	1	52		5	2.9	52
GTS1	5	2	2.9	0.52	52		5	2.9	52
INP52	3	3	2	0.4	5		3	2	5
LAS17	28	11	11	0.74	6.16054e+21		16	6.9	10480142147
LSB3	14	3	6.2	0.0042	190899322		12	5.6	4213597
LSB5	2	2	1.5	1	2		2	1.5	2
MYO3	10	3	4.9	0.092	115975		9	4.48423	21147
MYO5	13	4	5.9	0.1	27644437		12	5.6	4213597
PAL1	1	1	1	1	1		1	1	1
PAN1	17	7	7.2	0.61	82864869804		17	7.2	82864869804
PFY1	1	1	1	1	1		1	1	1
PRK1	12	3	5.6	0.021	4213597		12	5.6	4213597
RVS161	1	1	1	1	1		1	1	1
RVS167	14	3	6.2	0.0042	190899322		11	5.20952	678570
SAC6	1	1	1	1	1		1	1	1
SCD5	4	2	2.5	1	15		4	2.5	15
SCP1	2	2	1.5	1	2		2	1.5	2
SLA1	23	10	9.1	0.84	4.4152e+16		19	7.7	5832742205057
SLA2	7	5	3.7	0.6	877		7	3.7	877
SYP1	5	5	2.9	0.038	52		5	2.9	52
TWF1	3	3	2	0.4	5		3	2	5
VRP1	7	5	3.7	0.6	877		7	3.7	877
YAP1801	4	4	2.5	0.13	15		4	2.5	15
YAP1802	7	5	3.7	0.6	877		7	3.7	877
YSC84/LSB4	13	3	5.9	0.0097	27644437		11	5.20952	678570
Totals:		Total Observed Interfaces	Total <n>		Total IINs (with duplicates)			Total <n>	Total IINs (no duplicates)
		195	200.4		4.09276e+199			186.7	2.68556e+166

## Sheet: Human ErbB Proteins
	FULL IIN					Reduced IIN				PPIN
Protein	Edges, full IIN (with duplicates)	Number of Interfaces (Full IIN)	Expected Interfaces (Eq. S7) (Edges Column B)	p-value (Eq S8)		Edges in reduced IIN (with duplicates)	Number of Interfaces (reduced IIN)	Expected Interfaces (Eq. S7) (Edges Column G)		Edges in PPIN	Expected Interfaces (Eq. S7) (Edges Column J)
ABI1	2	2	1.5	1		2	2	1.5		2	1.5
AKT1	18	6	7.55144	0.209131		12	4	5.56077		10	4.851
APPL1	1	1	1	1		1	1	1		1	1
ARAF	3	2	2	1		2	2	1.5		2	1.5
ARHGAP3	2	1	1.5	1		2	1	1.5		2	1.5
ARHGEF7	4	2	2.46667	1		4	2	2.46667		5	2.90385
BAD	5	4	2.90385	0.519231		4	3	2.46667		2	1.5
BCAR1	10	10	4.851	1.72451e-05		1	1	1		1	1
BRAF	7	2	3.72064	0.0980616		7	2	3.72064		6	3.3202
CAMK2A	4	1	2.46667	0.133333		2	1	1.5		2	1.5
CASP9	2	2	1.5	1		1	1	1		1	1
CAV1	1	1	1	1		1	1	1		1	1
CAV2	1	1	1	1		1	1	1		1	1
CBL	13	7	5.90552	1		11	5	5.20952		6	3.3202
CBLB	3	2	2	1		3	2	2		1	1
CDC42	9	1	4.48423	9.45761e-05		9	1	4.48423		9	4.48423
CREB1	4	1	2.46667	0.133333		4	1	2.46667		3	2
CRK	3	2	2	1		3	2	2		1	1
CSK	1	1	1	1		1	1	1		1	1
DNM1	8	4	4.10797	1		4	2	2.46667		3	2
DUSP1	12	6	5.56077	1		10	4	4.851		4	2.46667
DUSP4	12	2	5.56077	0.000501946		10	2	4.851		4	2.46667
DUSP6	4	4	2.46667	0.133333		2	2	1.5		1	1
EGF	2	1	1.5	1		1	1	1		1	1
EGFR	65	18	20.3568	0.182833		50	16	16.5744		21	8.49042
ELK1	4	2	2.46667	1		4	2	2.46667		2	1.5
EPN1	1	1	1	1		1	1	1		1	1
EPS15	4	3	2.46667	1		4	3	2.46667		3	2
EPS8	3	2	2	1		3	2	2		5	2.90385
ERBB2	40	6	13.9326	1.17916e-07		39	6	13.6618		15	6.57806
ERBB3	47	10	15.7936	0.000736774		36	7	12.8409		13	5.90552
ERBB4	8	4	4.10797	1		7	3	3.72064		5	2.90385
ERRFI1	1	1	1	1		1	1	1		1	1
FOS	16	9	6.90685	1		4	3	2.46667		4	2.46667
FOXO1A	3	3	2	0.4		1	1	1		1	1
GAB1	22	12	8.79694	1		13	6	5.90552		6	3.3202
GAB2	7	5	3.72064	0.600912		7	5	3.72064		5	2.90385
GJA1	8	6	4.10797	0.335507		5	4	2.90385		4	2.46667
GRB10	1	1	1	1		1	1	1		1	1
GRB2	28	4	10.5801	4.8736e-07		26	4	9.99543		18	7.55144
GRB7	2	1	1.5	1		2	1	1.5		1	1
HRAS	11	1	5.20952	2.94737e-06		10	1	4.851		8	4.10797
JAK2	7	4	3.72064	1		5	3	2.90385		4	2.46667
JUN	3	3	2	0.4		3	3	2		2	1.5
KRAS	10	1	4.851	1.72451e-05		9	1	4.48423		7	3.72064
KRT8	1	1	1	1		1	1	1		1	1
KSR1	2	1	1.5	1		2	1	1.5		2	1.5
LIMK1	1	1	1	1		1	1	1		1	1
MAP2K1	17	7	7.23119	0.605344		11	5	5.20952		7	3.72064
MAP2K2	9	4	4.48423	0.671301		6	3	3.3202		4	2.46667
MAP2K3	4	4	2.46667	0.133333		3	3	2		2	1.5
MAP2K4	7	3	3.72064	0.600912		7	3	3.72064		6	3.3202
MAP2K5	1	1	1	1		1	1	1		1	1
MAP2K6	4	4	2.46667	0.133333		4	4	2.46667		3	2
MAP2K7	3	3	2	0.4		3	3	2		2	1.5
MAP3K1	8	1	4.10797	0.000483092		6	1	3.3202		6	3.3202
MAP3K11	6	2	3.3202	0.236453		5	2	2.90385		5	2.90385
MAP3K2	2	2	1.5	1		2	2	1.5		2	1.5
MAP3K4	4	1	2.46667	0.133333		4	1	2.46667		4	2.46667
MAPK1	58	4	18.6147	1.38067e-24		34	4	12.2861		18	7.55144
MAPK14	12	4	5.56077	0.171854		12	4	5.56077		7	3.72064
MAPK3	40	4	13.9326	3.19922e-13		22	3	8.79694		13	5.90552
MAPK7	2	1	1.5	1		1	1	1		1	1
MAPK8	13	4	5.90552	0.102736		12	3	5.56077		7	3.72064
MYC	4	2	2.46667	1		2	1	1.5		2	1.5
NCK1	6	4	3.3202	1		4	3	2.46667		3	2
NRAS	8	1	4.10797	0.000483092		7	1	3.72064		5	2.90385
P53	3	2	2	1		3	2	2		3	2
PAK1	8	4	4.10797	1		8	4	4.10797		6	3.3202
PDPK1	9	3	4.48423	0.178749		5	2	2.90385		5	2.90385
PIK3CA	3	1	2	0.4		3	1	2		3	2
PIK3CB	3	1	2	0.4		3	1	2		3	2
PIK3CD	2	1	1.5	1		2	1	1.5		2	1.5
PIK3CG	12	4	5.56077	0.171854		12	4	5.56077		6	3.3202
PIK3R1	35	5	12.5643	8.61263e-08		28	4	10.5801		10	4.851
PIK3R2	9	3	4.48423	0.178749		9	3	4.48423		8	4.10797
PIK3R3	24	3	9.40139	1.05551e-07		20	3	8.18081		6	3.3202
PLCG1	18	6	7.55144	0.209131		17	5	7.23119		6	3.3202
PLCG2	5	2	2.90385	0.519231		5	2	2.90385		1	1
PLD1	8	4	4.10797	1		6	2	3.3202		6	3.3202
PLD2	6	1	3.3202	0.00985222		6	1	3.3202		6	3.3202
PRKCA	4	1	2.46667	0.133333		2	1	1.5		2	1.5
PRKCB1	2	1	1.5	1		2	1	1.5		2	1.5
PRKCE	3	2	2	1		3	2	2		3	2
PRKCG	3	1	2	0.4		3	1	2		3	2
PRKCI	2	1	1.5	1		2	1	1.5		2	1.5
PRKCZ	3	2	2	1		3	2	2		3	2
PTK2B	4	4	2.46667	0.133333		4	4	2.46667		3	2
PTPN11	15	4	6.57806	0.0324367		14	4	6.24444		11	5.20952
PTPN5	6	2	3.3202	0.236453		5	2	2.90385		2	1.5
PTPN6	10	3	4.851	0.0917267		6	2	3.3202		4	2.46667
PTPRR	8	3	4.10797	0.335507		7	3	3.72064		2	1.5
PXN	1	1	1	1		1	1	1		1	1
RAB5A	3	1	2	0.4		3	1	2		3	2
RAC1	11	2	5.20952	0.00159158		11	2	5.20952		11	5.20952
RAF1	21	9	8.49042	0.779209		15	5	6.57806		12	5.56077
RALA	3	1	2	0.4		2	1	1.5		2	1.5
RALB	3	1	2	0.4		2	1	1.5		2	1.5
RALBP1	2	1	1.5	1		2	1	1.5		2	1.5
RALGDS	6	3	3.3202	1		4	2	2.46667		4	2.46667
RASA1	21	4	8.49042	0.000385903		18	4	7.55144		7	3.72064
RGS16	2	2	1.5	1		1	1	1		1	1
RHOA	4	1	2.46667	0.133333		4	1	2.46667		5	2.90385
RIN1	4	2	2.46667	1		4	2	2.46667		4	2.46667
RPS6KA1	1	1	1	1		1	1	1		1	1
RPS6KA3	16	5	6.90685	0.121954		7	3	3.72064		5	2.90385
SH3GL2	2	1	1.5	1		1	1	1		1	1
SH3KBP1	5	2	2.90385	0.519231		5	2	2.90385		2	1.5
SHC1	14	4	6.24444	0.0589758		13	4	5.90552		6	3.3202
SMAD2	3	3	2	0.4		1	1	1		1	1
SMAD3	4	4	2.46667	0.133333		1	1	1		1	1
SOS1	29	14	10.8692	0.990332		17	10	7.23119		13	5.90552
SOS2	2	1	1.5	1		2	1	1.5		1	1
SP1	2	2	1.5	1		1	1	1		1	1
SPRY2	3	2	2	1		3	2	2		1	1
SRC	45	7	15.2677	1.52462e-07		28	6	10.5801		20	8.18081
STAT1	4	1	2.46667	0.133333		3	1	2		3	2
STAT3	1	1	1	1		1	1	1		1	1
STAT5A	3	1	2	0.4		2	1	1.5		2	1.5
STAT5B	4	4	2.46667	0.133333		1	1	1		1	1
TNK2	1	1	1	1		1	1	1		1	1
USP6NL	2	2	1.5	1		2	2	1.5		2	1.5
VAV1	3	2	2	1		3	2	2		3	2
VAV2	7	2	3.72064	0.0980616		7	2	3.72064		6	3.3202
VAV3	2	1	1.5	1		2	1	1.5		2	1.5
WASL	3	1	2	0.4		2	1	1.5		1	1
YWHAB	2	1	1.5	1		2	1	1.5		2	1.5
