# Supplementary material for: Protein-protein binding selectivity and network topology constrain global and local properties of interface binding networks
Source: Sci Rep. 2017 Jul 17;7:5631. doi: 10.1038/s41598-017-05686-2 (PMC5514078; doi:10.1038/s41598-017-05686-2)
Supplement: Supplementary file 3 — Table S2 [file 41598_2017_5686_MOESM3_ESM.xls]

## Sheet: Yeast CME domains and Networks
Interface List	Type. Residue numbers in conservation sheet	Partners per interface
							IIN	See Johnson et al, PLoS Comp Biol 2013 for details on assignments
			See Table S3 for lists of residues per interface	PPIN (No Duplicates)			Protein 1	Protein 2	Interface 1	Interface 2	Interface 1 Type	Interface 2 Type
				Protein 1	Protein 2
ABP1.0	Cofilin Domain	1		ABP1	ACT1		ABP1	ACT1	ABP1.0	ACT1.2	Cofilin Domain	Filament, subunit 1, 2
ABP1.1	PRD	1		ABP1	AIM21		ABP1	RVS167	ABP1.1	RVS167.0	PRD	SH3 domain
ABP1.2	SH3	8		ABP1	APP1		ABP1	AIM21	ABP1.2	AIM21.2	SH3	PRD
ABP1.3	Acidic Domain	2		ABP1	ARK1		ABP1	APP1	ABP1.2	APP1.1	SH3	PRD
ABP1.4	PRD	1		ABP1	ARP3		ABP1	ARK1	ABP1.2	ARK1.1	SH3	PRD
ABP1.5	PRD	1		ABP1	INP52		ABP1	BSP1	ABP1.2	BSP1.2	SH3	PRD to ABP1
ABP1.6	PRD	2		ABP1	PRK1		ABP1	INP52	ABP1.2	INP52.1	SH3	PRD
ACT1.0	Back, Barbed End	4		ABP1	RVS167		ABP1	PRK1	ABP1.2	PRK1.2	SH3	PRD
ACT1.1	Back, Pointed End	3		ABP1	SCP1		ABP1	SCP1	ABP1.2	SCP1.1	SH3	PRD
ACT1.2	Filament, subunit 1, 2	16		ABP1	SLA1		ABP1	ARP2	ABP1.3	ARP2.6	Acidic Domain	side, front to acidic motifs
ACT1.3	Filament, subunit 4	2		ABP1	YSC84/LSB4		ABP1	ARP3	ABP1.3	ARP3.5	Acidic Domain	side, front to acidic motifs
AIM21.0	PRD	2		ACT1	ACT1		ABP1	LSB3	ABP1.4	LSB3.1	PRD	SH3 domain
AIM21.1	Speculated to CAP1/2	2		ACT1	AIP1		ABP1	YSC84	ABP1.5	YSC84.1	PRD	SH3 domain
AIM21.2	PRD	2		ACT1	ARC18		ABP1	SLA1	ABP1.6	SLA1.4	PRD	SH3 domain 1-2
AIM3.0	PRD	3		ACT1	ARC35		ABP1	SLA1	ABP1.6	SLA1.7	PRD	SH3 domain 3
AIM3.1	PRD	1		ACT1	ARC40		ACT1	ACT1	ACT1.0	ACT1.1	Back, Barbed End	Back, Pointed End
AIM3.2	Phospho site	1		ACT1	ARP2		ACT1	CAP1	ACT1.0	CAP1.0	Back, Barbed End	interface to actin
AIP1.0	interface to COF1, binds simultaneously with ACT1	1		ACT1	ARP3		ACT1	CAP2	ACT1.0	CAP2.1	Back, Barbed End	interface to actin
AIP1.1	interface to ACT1, binds simultatneously with COF1	1		ACT1	CAP1		ACT1	PFY1	ACT1.0	PFY1.0	Back, Barbed End	interface to actin
AKL1.0	Homodimer interface, probably functional form, would not interfere with kinase activity	1		ACT1	CAP2		ACT1	ARP2	ACT1.1	ARP2.4	Back, Pointed End	back, barbed end to actin
AKL1.1	Kinase domain	5		ACT1	COF1		ACT1	ARP3	ACT1.1	ARP3.4	Back, Pointed End	back, barbed end to actin
APL1.0	beta-mu subunit interface	1		ACT1	CRN1		ACT1	ARC18	ACT1.2	ARC18.1	Filament, subunit 1, 2	interface to actin filament
APL1.1	beta-sigma subunit interface	1		ACT1	LAS17		ACT1	ARC35	ACT1.2	ARC35.2	Filament, subunit 1, 2	interface to actin filament
APL1.2	beta-alpha subunit interface	1		ACT1	MYO3		ACT1	ARC40	ACT1.2	ARC40.2	Filament, subunit 1, 2	interface to actin filament/acidic motifs
APL3.0	alpha-sigma subunit interface	1		ACT1	MYO5		ACT1	COF1	ACT1.2	COF1.0	Filament, subunit 1, 2	cofilin domain
APL3.1	alpha-mu subunit interface	1		ACT1	PAN1		ACT1	LAS17	ACT1.2	LAS17.4	Filament, subunit 1, 2	WH2 domain
APL3.2	alpha-beta subunit interface	1		ACT1	PFY1		ACT1	MYO3	ACT1.2	MYO3.1	Filament, subunit 1, 2	head domain
APM4.0	mu-alpha subunit interface	1		ACT1	SAC6		ACT1	MYO5	ACT1.2	MYO5.3	Filament, subunit 1, 2	head domain
APM4.1	mu-beta subunit interface	1		ACT1	SCP1		ACT1	PAN1	ACT1.2	PAN1.3	Filament, subunit 1, 2	coiled coil domain. Contains WH2 actin binding region 1142-~1190)
APM4.2	mu-sigma subunit interface	1		ACT1	SLA2		ACT1	SAC6	ACT1.2	SAC6.0	Filament, subunit 1, 2	CH domain
APP1.0	PRD	3		ACT1	TWF1		ACT1	SCP1	ACT1.2	SCP1.0	Filament, subunit 1, 2	actin bundling interface (Calpnonin like repeat, not the CH domain)
APP1.1	PRD	7		ACT1	VRP1		ACT1	SLA2	ACT1.2	SLA2.1	Filament, subunit 1, 2	Talin like domain (ILWEQ) 760-895 followed by coiled-coil
APS2.0	sigma-alpha subunit interface	1		ACT1	YSC84/LSB4		ACT1	TWF1	ACT1.2	TWF1.0	Filament, subunit 1, 2	cofilin domain
APS2.1	sigma-beta subunit interface	1		AIM21	BBC1		ACT1	VRP1	ACT1.2	VRP1.4	Filament, subunit 1, 2	WH2 domain
APS2.2	sigma-mu subunit interface	1		AIM21	CAP1		ACT1	YSC84	ACT1.2	YSC84.2	Filament, subunit 1, 2	#N/A
ARC15.0	interface to arc19	1		AIM21	CAP2		ACT1	AIP1	ACT1.3	AIP1.1	Filament, subunit 4	interface to ACT1, binds simultatneously with COF1
ARC15.1	interface to arc40	1		AIM21	YSC84/LSB4		AIM21	BBC1	AIM21.0	BBC1.0	PRD	SH3 domain
ARC15.2	interface to arp2	1		AIM3	ABP1		AIM21	YSC84	AIM21.0	YSC84.1	PRD	SH3 domain
ARC18.0	interface to arp3	1		AIM3	LSB3		AIM21	CAP1	AIM21.1	CAP1.3	Speculated to CAP1/2	speculated interface to AIM21
ARC18.1	interface to actin filament	1		AIM3	RVS167		AIM21	CAP2	AIM21.1	CAP2.3	Speculated to CAP1/2	speculated interface to AIM21
ARC19.0	interface to arc35	1		AIM3	YSC84/LSB4		AIM21	RVS167	AIM21.2	RVS167.0	PRD	SH3 domain
ARC19.1	interface to arc40	1		AIP1	COF1		AIM3	LSB3	AIM3.0	LSB3.1	PRD	SH3 domain
ARC19.2	interface to arc15	1		AKL1	AKL1		AIM3	RVS167	AIM3.0	RVS167.0	PRD	SH3 domain
ARC19.3	interface to arp2	1		AKL1	EDE1		AIM3	YSC84	AIM3.0	YSC84.1	PRD	SH3 domain
ARC19.4	interface to arp3	1		AKL1	ENT2		AIM3	ABP1	AIM3.1	ABP1.2	PRD	SH3
ARC35.0	interface to arc19	1		AKL1	LSB3		AIM3	PRK1	AIM3.2	PRK1.1	Phospho site	kinase domain
ARC35.1	interface to arp3	1		AKL1	SCD5		AIP1	COF1	AIP1.0	COF1.1	interface to COF1, binds simultaneously with ACT1	interface to AIP1
ARC35.2	interface to actin filament	1		AKL1	SLA1		AKL1	AKL1	AKL1.0	AKL1.0	Homodimer interface, probably functional form, would not interfere with kinase activity	Homodimer interface, probably functional form, would not interfere with kinase activity
ARC40.0	interface to arc19	1		APL1	APL3		AKL1	EDE1	AKL1.1	EDE1.4	Kinase domain	phospho site
ARC40.1	interface to arc15	1		APL1	APM4		AKL1	ENT2	AKL1.1	ENT2.0	Kinase domain	phospho site
ARC40.2	interface to actin filament/acidic motifs	6		APL1	APS2		AKL1	LSB3	AKL1.1	LSB3.2	Kinase domain	phospho site
ARK1.0	kinase domain	5		APL3	APM4		AKL1	SCD5	AKL1.1	SCD5.1	Kinase domain	phospho site
ARK1.1	PRD	1		APL3	APS2		AKL1	SLA1	AKL1.1	SLA1.6	Kinase domain	phospho site, probably in C-term repeats region
ARP2.0	barbed end groove, to C helix	2		APM4	APS2		APL1	APM4	APL1.0	APM4.1	beta-mu subunit interface	mu-beta subunit interface
ARP2.1	interface to arc15	1		APP1	BZZ1		APL1	APS2	APL1.1	APS2.1	beta-sigma subunit interface	sigma-beta subunit interface
ARP2.2	interface to arp3	1		APP1	LSB3		APL1	APL3	APL1.2	APL3.2	beta-alpha subunit interface	alpha-beta subunit interface
ARP2.3	interface to arc19	1		APP1	RVS167		APL3	APS2	APL3.0	APS2.0	alpha-sigma subunit interface	sigma-alpha subunit interface
ARP2.4	back, barbed end to actin	1		ARC15	ARC19		APL3	APM4	APL3.1	APM4.0	alpha-mu subunit interface	mu-alpha subunit interface
ARP2.5	speculated, to PRK1	1		ARC15	ARC40		APM4	APS2	APM4.2	APS2.2	mu-sigma subunit interface	sigma-mu subunit interface
ARP2.6	side, front to acidic motifs	6		ARC15	ARP2		APP1	LSB3	APP1.0	LSB3.1	PRD	SH3 domain
ARP3.0	interface to arp2	1		ARC18	ARP3		APP1	RVS167	APP1.0	RVS167.0	PRD	SH3 domain
ARP3.1	interface to arc19	1		ARC19	ARC35		APP1	YSC84	APP1.0	YSC84.1	PRD	SH3 domain
ARP3.2	interface to arc18	1		ARC19	ARC40		APP1	BBC1	APP1.1	BBC1.0	PRD	SH3 domain
ARP3.3	interface to arc35	1		ARC19	ARP2		APP1	BZZ1	APP1.1	BZZ1.0	PRD	SH3 domain
ARP3.4	back, barbed end to actin	1		ARC19	ARP3		APP1	MYO5	APP1.1	MYO5.0	PRD	SH3 domain
ARP3.5	side, front to acidic motifs	6		ARC35	ARP3		APP1	RVS167	APP1.1	RVS167.0	PRD	SH3 domain
ARP3.6	barbed end groove, to C helix	2		ARC40	CRN1		ARC15	ARC19	ARC15.0	ARC19.2	interface to arc19	interface to arc15
BBC1.0	SH3 domain	5		ARC40	LAS17		ARC15	ARC40	ARC15.1	ARC40.1	interface to arc40	interface to arc15
BBC1.1	PRD	3		ARC40	MYO3		ARC15	ARP2	ARC15.2	ARP2.1	interface to arp2	interface to arc15
BSP1.0	PRD to LSB3, 4	4		ARC40	MYO5		ARC18	ARP3	ARC18.0	ARP3.2	interface to arp3	interface to arc18
BSP1.1	interface to INP52/not PRD	1		ARK1	LSB3		ARC19	ARC35	ARC19.0	ARC35.0	interface to arc35	interface to arc19
BSP1.2	PRD to ABP1	1		ARK1	PAN1		ARC19	ARC40	ARC19.1	ARC40.0	interface to arc40	interface to arc19
BSP1.3	PRD to RVS167	1		ARK1	SLA1		ARC19	ARP2	ARC19.3	ARP2.3	interface to arp2	interface to arc19
BZZ1.0	SH3 domain	5		ARP2	ABP1		ARC19	ARP3	ARC19.4	ARP3.1	interface to arp3	interface to arc19
CAP1.0	interface to actin	1		ARP2	ARP3		ARC35	ARP3	ARC35.1	ARP3.3	interface to arp3	interface to arc35
CAP1.1	dimer interface to CAP2	1		ARP2	LAS17		ARC40	CRN1	ARC40.2	CRN1.2	interface to actin filament/acidic motifs	acidic domain
CAP1.2	speculated interface to TWF1	1		ARP2	MYO5		ARC40	LAS17	ARC40.2	LAS17.1	interface to actin filament/acidic motifs	acidic domain
CAP1.3	speculated interface to AIM21	1		ARP2	PAN1		ARC40	MYO3	ARC40.2	MYO3.2	interface to actin filament/acidic motifs	acidic domain
CAP2.0	dimer interface to CAP1	1		ARP2	PRK1		ARC40	MYO5	ARC40.2	MYO5.2	interface to actin filament/acidic motifs	acidic domain
CAP2.1	interface to actin	1		ARP3	CRN1		ARC40	PAN1	ARC40.2	PAN1.5	interface to actin filament/acidic motifs	acidic domain
CAP2.2	speculated interface to TWF1	1		ARP3	MYO3		ARK1	LSB3	ARK1.0	LSB3.2	kinase domain	phospho site
CAP2.3	speculated interface to AIM21	1		ARP3	MYO5		ARK1	PAN1	ARK1.0	PAN1.2	kinase domain	phospho site, LR2 multiple consensus
CHC1.0	self binding to trimers	1		BBC1	APP1		ARK1	SLA1	ARK1.0	SLA1.6	kinase domain	phospho site, probably in C-term repeats region
CHC1.1	N terminal domain	5		BBC1	BBC1		ARP2	LAS17	ARP2.0	LAS17.0	barbed end groove, to C helix	C helix
CHC1.2	interface to light chain	1		BBC1	LAS17		ARP2	ARP3	ARP2.2	ARP3.0	interface to arp3	interface to arp2
CLC1.0	interface to heavy chain	1		BBC1	MYO3		ARP2	PRK1	ARP2.5	PRK1.0	speculated, to PRK1	interface to arp2
CLC1.1	interface to SLA2	1		BBC1	MYO5		ARP2	LAS17	ARP2.6	LAS17.1	side, front to acidic motifs	acidic domain
COF1.0	cofilin domain	1		BSP1	ABP1		ARP2	MYO3	ARP2.6	MYO3.2	side, front to acidic motifs	acidic domain
COF1.1	interface to AIP1	1		BSP1	INP52		ARP2	MYO5	ARP2.6	MYO5.2	side, front to acidic motifs	acidic domain
CRN1.0	coiled coil domain	2		BSP1	LSB3		ARP2	PAN1	ARP2.6	PAN1.5	side, front to acidic motifs	acidic domain
CRN1.1	beta propeller domain	1		BSP1	SLA1		ARP3	CRN1	ARP3.5	CRN1.2	side, front to acidic motifs	acidic domain
CRN1.2	acidic domain	3		BSP1	YSC84/LSB4		ARP3	MYO3	ARP3.5	MYO3.2	side, front to acidic motifs	acidic domain
CRN1.3	C helix	2		BZZ1	LAS17		ARP3	MYO5	ARP3.5	MYO5.2	side, front to acidic motifs	acidic domain
EDE1.0	C terminal domain	1		BZZ1	MYO5		ARP3	PAN1	ARP3.5	PAN1.5	side, front to acidic motifs	acidic domain
EDE1.1	EH domain	3		BZZ1	VRP1		ARP3	CRN1	ARP3.6	CRN1.3	barbed end groove, to C helix	C helix
EDE1.2	speculated, to PAL1	1		CAP1	CAP2		BBC1	BBC1	BBC1.0	BBC1.1	SH3 domain	PRD
EDE1.3	coiled coil domain	1		CAP2	TWF1		BBC1	LAS17	BBC1.0	LAS17.2	SH3 domain	PRD_3
EDE1.4	phospho site	1		CHC1	CHC1		BBC1	LAS17	BBC1.0	LAS17.6	SH3 domain	PRD_2
END3.0	N terminal domain	2		CHC1	CLC1		BBC1	MYO3	BBC1.1	MYO3.0	PRD	SH3 domain
END3.1	C terminal region	2		CHC1	ENT1		BBC1	MYO5	BBC1.1	MYO5.0	PRD	SH3 domain
ENT1.0	Clathrin Box	1		CHC1	ENT2		BSP1	LSB3	BSP1.0	LSB3.1	PRD to LSB3, 4	SH3 domain
ENT1.1	NPF motifs	2		CRN1	ARP2		BSP1	YSC84	BSP1.0	YSC84.1	PRD to LSB3, 4	SH3 domain
ENT1.2	phospho site	1		CRN1	CRN1		BSP1	INP52	BSP1.1	INP52.0	interface to INP52/not PRD	N terminal region
ENT2.0	phospho site	2		EDE1	EDE1		BZZ1	MYO5	BZZ1.0	MYO5.1	SH3 domain	PRD
ENT2.1	Clathrin Box	1		EDE1	ENT1		BZZ1	VRP1	BZZ1.0	VRP1.1	SH3 domain	PRD
ENT2.2	NPF motifs	2		EDE1	ENT2		CAP1	CAP2	CAP1.1	CAP2.0	dimer interface to CAP2	dimer interface to CAP1
GTS1.0	PRD	3		END3	PAN1		CAP1	TWF1	CAP1.2	TWF1.1	speculated interface to TWF1	speculated interface to CAP1
GTS1.1	speculated interface to YAP1801	2		END3	YAP1802		CAP2	TWF1	CAP2.2	TWF1.2	speculated interface to TWF1	speculated interface to CAP2
INP52.0	N terminal region	1		ENT1	PRK1		CHC1	CHC1	CHC1.0	CHC1.0	self binding to trimers	self binding to trimers
INP52.1	PRD	1		ENT2	PAN1		CHC1	ENT1	CHC1.1	ENT1.0	N terminal domain	Clathrin Box
INP52.2	PRD	1		GTS1	LSB3		CHC1	ENT2	CHC1.1	ENT2.1	N terminal domain	Clathrin Box
LAS17.0	C helix	2		GTS1	RVS167		CHC1	YAP1802	CHC1.1	YAP1802.2	N terminal domain	Clathrin Box
LAS17.1	acidic domain	3		GTS1	YAP1802		CHC1	CLC1	CHC1.2	CLC1.0	interface to light chain	interface to heavy chain
LAS17.2	PRD_3	9		GTS1	YSC84/LSB4		CLC1	SLA2	CLC1.1	SLA2.4	interface to SLA2	*interface to CLC1, expected non-competing with SLA2.0 partners or homodimerization
LAS17.3	WH1 domain	1		LAS17	ARP3		CRN1	ACT1	CRN1.0	ACT1.2	coiled coil domain	Filament, subunit 1, 2
LAS17.4	WH2 domain	1		LAS17	LSB5		CRN1	CRN1	CRN1.0	CRN1.0	coiled coil domain	coiled coil domain
LAS17.5	speculated to SYP1	1		LAS17	PRK1		CRN1	ACT1	CRN1.1	ACT1.3	beta propeller domain	Filament, subunit 4
LAS17.6	PRD_2	4		LSB3	ABP1		CRN1	ARP2	CRN1.2	ARP2.6	acidic domain	side, front to acidic motifs
LAS17.7	PRD_0	1		LSB3	LAS17		CRN1	ARP2	CRN1.3	ARP2.0	C helix	barbed end groove, to C helix
LAS17.8	PRD_1	3		LSB3	LSB3		EDE1	ENT1	EDE1.1	ENT1.1	EH domain	NPF motifs
LAS17.9	PRD_4	2		LSB3	YSC84/LSB4		EDE1	ENT2	EDE1.1	ENT2.2	EH domain	NPF motifs
LAS17.10	phospho site	1		MYO3	ARP2		EDE1	PAL1	EDE1.2	PAL1.0	speculated, to PAL1	speculated interface to EDE1
LSB3.0	dimerization interface	2		MYO3	LAS17		EDE1	EDE1	EDE1.3	EDE1.3	coiled coil domain	coiled coil domain
LSB3.1	SH3 domain	10		MYO3	MYO5		END3	PAN1	END3.1	PAN1.1	C terminal region	long repeat 2
LSB3.2	phospho site	2		MYO5	APP1		ENT1	PAN1	ENT1.1	PAN1.0	NPF motifs	EH domain 2
LSB5.0	NPF motif region sufficient (including GAT domain may strengthen interaction)	1		MYO5	LAS17		ENT2	PRK1	ENT2.0	PRK1.1	phospho site	kinase domain
LSB5.1	VHS domain (LAS17 also binds residues 40-213)	1		MYO5	MYO5		GTS1	YSC84	GTS1.0	YSC84.1	PRD	SH3 domain
MYO3.0	SH3 domain	6		PAL1	EDE1		GTS1	YAP1802	GTS1.1	YAP1802.1	speculated interface to YAP1801	speculated to GTS1
MYO3.1	head domain	1		PAN1	ARC40		LAS17	ARP3	LAS17.0	ARP3.6	C helix	barbed end groove, to C helix
MYO3.2	acidic domain	3		PAN1	ARP3		LAS17	ARP3	LAS17.1	ARP3.5	acidic domain	side, front to acidic motifs
MYO5.0	SH3 domain	7		PAN1	ENT1		LAS17	BZZ1	LAS17.2	BZZ1.0	PRD_3	SH3 domain
MYO5.1	PRD	3		PAN1	MYO3		LAS17	LSB3	LAS17.2	LSB3.1	PRD_3	SH3 domain
MYO5.2	acidic domain	3		PAN1	MYO5		LAS17	MYO3	LAS17.2	MYO3.0	PRD_3	SH3 domain
MYO5.3	head domain	1		PAN1	PAN1		LAS17	MYO5	LAS17.2	MYO5.0	PRD_3	SH3 domain
PAL1.0	speculated interface to EDE1	1		PAN1	PRK1		LAS17	RVS167	LAS17.2	RVS167.0	PRD_3	SH3 domain
PAN1.0	EH domain 2	4		PAN1	SCD5		LAS17	LSB3	LAS17.6	LSB3.1	PRD_2	SH3 domain
PAN1.1	long repeat 2	2		PRK1	AIM3		LAS17	BZZ1	LAS17.7	BZZ1.0	PRD_0	SH3 domain
PAN1.2	phospho site, LR2 multiple consensus	2		PRK1	ENT2		LAS17	LSB3	LAS17.8	LSB3.1	PRD_1	SH3 domain
PAN1.3	coiled coil domain. Contains WH2 actin binding region 1142-~1190)	3		PRK1	SCD5		LAS17	RVS167	LAS17.8	RVS167.0	PRD_1	SH3 domain
PAN1.4	N terminal long repeat 1	2		PRK1	SLA2		LAS17	MYO3	LAS17.9	MYO3.0	PRD_4	SH3 domain
PAN1.5	acidic domain	3		RVS161	RVS167		LAS17	MYO5	LAS17.9	MYO5.0	PRD_4	SH3 domain
PAN1.6	PRD	2		RVS167	AIM21		LSB3	LSB3	LSB3.0	LSB3.0	dimerization interface	dimerization interface
PFY1.0	interface to actin	1		RVS167	BSP1		LSB3	GTS1	LSB3.1	GTS1.0	SH3 domain	PRD
PRK1.0	interface to arp2	1		RVS167	LAS17		LSB5	LAS17	LSB5.1	LAS17.6	VHS domain (LAS17 also binds residues 40-213)	PRD_2
PRK1.1	kinase domain	10		RVS167	RVS167		MYO3	PAN1	MYO3.0	PAN1.6	SH3 domain	PRD
PRK1.2	PRD	1		RVS167	VRP1		MYO5	MYO5	MYO5.0	MYO5.1	SH3 domain	PRD
RVS161.0	dimerization interface	1		SCD5	END3		MYO5	VRP1	MYO5.0	VRP1.3	SH3 domain	PRD
RVS167.0	SH3 domain	12		SLA1	APP1		MYO5	MYO3	MYO5.1	MYO3.0	PRD	SH3 domain
RVS167.1	dimerization interface	1		SLA1	CHC1		PAN1	ENT2	PAN1.0	ENT2.2	EH domain 2	NPF motifs
RVS167.2	oligomerization domain	1		SLA1	END3		PAN1	YAP1801	PAN1.0	YAP1801.2	EH domain 2	NPF motifs (5) Cterm
SAC6.0	CH domain	1		SLA1	INP52		PAN1	PRK1	PAN1.2	PRK1.1	phospho site, LR2 multiple consensus	kinase domain
SCD5.0	region 302-500	2		SLA1	LAS17		PAN1	PAN1	PAN1.3	PAN1.4	coiled coil domain. Contains WH2 actin binding region 1142-~1190)	N terminal long repeat 1
SCD5.1	phospho site	2		SLA1	LSB3		PAN1	MYO5	PAN1.6	MYO5.0	PRD	SH3 domain
SCP1.0	actin bundling interface (Calpnonin like repeat, not the CH domain)	1		SLA1	LSB5		PRK1	ENT1	PRK1.1	ENT1.2	kinase domain	phospho site
SCP1.1	PRD	1		SLA1	PAN1		PRK1	LAS17	PRK1.1	LAS17.10	kinase domain	phospho site
SLA1.0	Clathrin Box	2		SLA1	PRK1		PRK1	YAP1801	PRK1.1	YAP1801.1	kinase domain	phospho site
SLA1.1	PRD	3		SLA1	RVS167		RVS167	BSP1	RVS167.0	BSP1.0	SH3 domain	PRD to LSB3, 4
SLA1.2	*C terminal repeat TGGAMMP to END3 (not competing with PAN1)	1		SLA1	SLA1		RVS167	BSP1	RVS167.0	BSP1.3	SH3 domain	PRD to RVS167
SLA1.3	SHD1 domain	1		SLA1	SLA2		RVS167	GTS1	RVS167.0	GTS1.0	SH3 domain	PRD
SLA1.4	SH3 domain 1-2	7		SLA1	SYP1		RVS167	VRP1	RVS167.0	VRP1.0	SH3 domain	PRD
SLA1.5	*C terminal repeat to PAN1 (not competing with END3)	1		SLA1	VRP1		RVS167	RVS161	RVS167.1	RVS161.0	dimerization interface	dimerization interface
SLA1.6	phospho site, probably in C-term repeats region	3		SLA1	YSC84/LSB4		RVS167	RVS167	RVS167.2	RVS167.2	oligomerization domain	oligomerization domain
SLA1.7	SH3 domain 3	3		SLA2	ARK1		SCD5	END3	SCD5.0	END3.0	region 302-500	N terminal domain
SLA1.8	SHD2 domain	2		SLA2	CLC1		SCD5	PAN1	SCD5.0	PAN1.1	region 302-500	long repeat 2
SLA1.9	Gap1 domain	1		SLA2	PAN1		SCD5	PRK1	SCD5.1	PRK1.1	phospho site	kinase domain
SLA2.0	*coiled coil domain	2		SLA2	SLA2		SLA1	CHC1	SLA1.0	CHC1.1	Clathrin Box	N terminal domain
SLA2.1	Talin like domain (ILWEQ) 760-895 followed by coiled-coil	1		SYP1	EDE1		SLA1	SLA1	SLA1.0	SLA1.8	Clathrin Box	SHD2 domain
SLA2.2	phospho site	2		SYP1	LAS17		SLA1	LSB3	SLA1.1	LSB3.1	PRD	SH3 domain
SLA2.3	*homodimer interface, Central coil region, not competing	1		SYP1	LSB3		SLA1	RVS167	SLA1.1	RVS167.0	PRD	SH3 domain
SLA2.4	*interface to CLC1, expected non-competing with SLA2.0 partners or homodimerization	1		SYP1	SYP1		SLA1	YSC84	SLA1.1	YSC84.1	PRD	SH3 domain
SYP1.0	interface to LAS17	1		TWF1	CAP1		SLA1	END3	SLA1.2	END3.0	*C terminal repeat TGGAMMP to END3 (not competing with PAN1)	N terminal domain
SYP1.1	PRD	1		VRP1	LAS17		SLA1	LSB5	SLA1.3	LSB5.0	SHD1 domain	NPF motif region sufficient (including GAT domain may strengthen interaction)
SYP1.2	C terminal region (muHD)	1		VRP1	MYO3		SLA1	APP1	SLA1.4	APP1.1	SH3 domain 1-2	PRD
SYP1.3	BAR domain	1		VRP1	MYO5		SLA1	BSP1	SLA1.4	BSP1.0	SH3 domain 1-2	PRD to LSB3, 4
SYP1.4	PRD	1		YAP1801	CHC1		SLA1	INP52	SLA1.4	INP52.2	SH3 domain 1-2	PRD
TWF1.0	cofilin domain	1		YAP1801	GTS1		SLA1	LAS17	SLA1.4	LAS17.2	SH3 domain 1-2	PRD_3
TWF1.1	speculated interface to CAP1	1		YAP1801	PAN1		SLA1	SYP1	SLA1.4	SYP1.4	SH3 domain 1-2	PRD
TWF1.2	speculated interface to CAP2	1		YAP1801	PRK1		SLA1	PAN1	SLA1.5	PAN1.4	*C terminal repeat to PAN1 (not competing with END3)	N terminal long repeat 1
VRP1.0	PRD	1		YAP1802	ARK1		SLA1	PRK1	SLA1.6	PRK1.1	phospho site, probably in C-term repeats region	kinase domain
VRP1.1	PRD	2		YAP1802	CHC1		SLA1	APP1	SLA1.7	APP1.1	SH3 domain 3	PRD
VRP1.2	C terminal region	1		YAP1802	EDE1		SLA1	LAS17	SLA1.7	LAS17.2	SH3 domain 3	PRD_3
VRP1.3	PRD	2		YAP1802	PAN1		SLA1	SLA1	SLA1.8	SLA1.8	SHD2 domain	SHD2 domain
VRP1.4	WH2 domain	1		YAP1802	PRK1		SLA1	SLA2	SLA1.9	SLA2.0	Gap1 domain	*coiled coil domain
YAP1801.0	speculated to GTS1	1		YSC84/LSB4	APP1		SLA2	PAN1	SLA2.0	PAN1.3	*coiled coil domain	coiled coil domain. Contains WH2 actin binding region 1142-~1190)
YAP1801.1	phospho site	1		YSC84/LSB4	LAS17		SLA2	ARK1	SLA2.2	ARK1.0	phospho site	kinase domain
YAP1801.2	NPF motifs (5) Cterm	1		YSC84/LSB4	YSC84/LSB4		SLA2	PRK1	SLA2.2	PRK1.1	phospho site	kinase domain
YAP1801.3	Clathrin Box	1					SLA2	SLA2	SLA2.3	SLA2.3	*homodimer interface, Central coil region, not competing	*homodimer interface, Central coil region, not competing
YAP1802.0	NPF motifs (5)	2		186 Edges between 56 Proteins			SYP1	LAS17	SYP1.0	LAS17.5	interface to LAS17	speculated to SYP1
YAP1802.1	speculated to GTS1	1					SYP1	LSB3	SYP1.1	LSB3.1	PRD	SH3 domain
YAP1802.2	Clathrin Box	1					SYP1	EDE1	SYP1.2	EDE1.0	C terminal region (muHD)	C terminal domain
YAP1802.3	phospho site	2					SYP1	SYP1	SYP1.3	SYP1.3	BAR domain	BAR domain
YAP1802.4	coiled coil domain	1					VRP1	SLA1	VRP1.1	SLA1.4	PRD	SH3 domain 1-2
YSC84.0	dimerization interface	2					VRP1	LAS17	VRP1.2	LAS17.3	C terminal region	WH1 domain
YSC84.1	SH3 domain	10					VRP1	MYO3	VRP1.3	MYO3.0	PRD	SH3 domain
YSC84.2	YAB domain	1					YAP1801	GTS1	YAP1801.0	GTS1.1	speculated to GTS1	speculated interface to YAP1801
							YAP1801	CHC1	YAP1801.3	CHC1.1	Clathrin Box	N terminal domain
							YAP1802	EDE1	YAP1802.0	EDE1.1	NPF motifs (5)	EH domain
							YAP1802	PAN1	YAP1802.0	PAN1.0	NPF motifs (5)	EH domain 2
							YAP1802	ARK1	YAP1802.3	ARK1.0	phospho site	kinase domain
							YAP1802	PRK1	YAP1802.3	PRK1.1	phospho site	kinase domain
							YAP1802	END3	YAP1802.4	END3.1	coiled coil domain	C terminal region
							YSC84	LSB3	YSC84.0	LSB3.0	dimerization interface	dimerization interface
							YSC84	YSC84	YSC84.0	YSC84.0	dimerization interface	dimerization interface
							YSC84	LAS17	YSC84.1	LAS17.2	SH3 domain	PRD_3
							YSC84	LAS17	YSC84.1	LAS17.6	SH3 domain	PRD_2
							YSC84	LAS17	YSC84.1	LAS17.8	SH3 domain	PRD_1
							206 Edges between 195 Interfaces

## Sheet: Human ErbB domains and Networks
Reduced Interface List	Types. Residue numbers in conservation sheet.	Number of partners	See Table S3 for lists of residues per interface.	Reduced IIN			PPIN			Original Interface list	Types	Merged with repeat interface type in Reduced IIN (1=yes)		Original IIN
G001_ABI1_414_PPPPPVDYEDEE	PRD	1		Domain 1	Domain 2		Prot 1	Prot 2		G001_ABI1_414_PPPPPVDYEDEE	PRD	0		Domain 1	Domain 2
G002_AKT1_D_030_Pkinase	kinase	9		G001_ABI1_414_PPPPPVDYEDEE	G040_EPS8_D_007_SH3_1		G001_ABI1	G040_EPS8		G002_AKT1_D_030_Pkinase	kinase	0		G001_ABI1_414_PPPPPVDYEDEE	G040_EPS8_D_007_SH3_1
G002_AKT1_pY315	p-site	1		G002_AKT1_D_030_Pkinase	G021_CREB1_pS133		G001_ABI1	G156_SOS1		G002_AKT1_pY315	p-site	0		G002_AKT1_D_030_Pkinase	G011_CASP9_pS183
G002_AKT1_Pro_424_427	PRD	1		G002_AKT1_D_030_Pkinase	G127_RAF1_pS259		G002_AKT1	G011_CASP9		G002_AKT1_pY326	p-site	1		G002_AKT1_D_030_Pkinase	G011_CASP9_pS196
G002_AKT1_pT308	p-site	1		G002_AKT1_D_030_Pkinase	G011_CASP9_pS183		G002_AKT1	G021_CREB1		G002_AKT1_Pro_424_427	PRD	0		G002_AKT1_D_030_Pkinase	G021_CREB1_pS133
G004_APPL1_D_BAR	BAR	1		G002_AKT1_D_030_Pkinase	G043_FOXO1A_pT24		G002_AKT1	G043_FOXO1A		G002_AKT1_pT308	p-site	0		G002_AKT1_D_030_Pkinase	G043_FOXO1A_pT24
G006_ARAF_D_035_RBD	RBD	1		G002_AKT1_D_030_Pkinase	G045_GAB2_pS159		G002_AKT1	G045_GAB2		G002_AKT1_pS473	p-site	1		G002_AKT1_D_030_Pkinase	G043_FOXO1A_pS256
G006_ARAF_D_030_Pkinase	kinase	1		G002_AKT1_D_030_Pkinase	G048_GRB10_pS428		G002_AKT1	G048_GRB10		G004_APPL1_D_BAR	BAR	0		G002_AKT1_D_030_Pkinase	G043_FOXO1A_pS319
G009_BCAR1_pY115	p-site	1		G002_AKT1_D_030_Pkinase	G126_RAC1_pS71		G002_AKT1	G125_RAB5A		G006_ARAF_D_035_RBD	RBD	0		G002_AKT1_D_030_Pkinase	G045_GAB2_pS159
G010_CAMK2A_D_030_Pkinase	kinase	2		G002_AKT1_D_030_Pkinase	G193_BAD_pS75		G002_AKT1	G126_RAC1		G006_ARAF_D_030_Pkinase	kinase	0		G002_AKT1_D_030_Pkinase	G048_GRB10_pS428
G012_CAV1_pY14	p-site	1		G002_AKT1_D_030_Pkinase	G193_BAD_pS136		G002_AKT1	G127_RAF1		G009_BCAR1_pY115	p-site	0		G002_AKT1_D_030_Pkinase	G126_RAC1_pS71
G013_CAV2_pY19	p-site	1		G002_AKT1_pY315	G160_SRC_D_004_Pkinase_Tyr		G002_AKT1	G160_SRC		G009_BCAR1_pY387	p-site	1		G002_AKT1_D_030_Pkinase	G127_RAF1_pS259
G014_CBL_D_013_Cbl_N	Cbl_N	2		G002_AKT1_Pro_424_427	G160_SRC_D_007_SH3_1		G002_AKT1	G190_PDPK1		G009_BCAR1_pY267	p-site	1		G002_AKT1_pY315	G160_SRC_D_004_Pkinase_Tyr
G014_CBL_D_015_Cbl_N3	Cbl_N	4		G002_AKT1_pT308	G190_PDPK1_D_030_Pkinase		G004_APPL1	G193_BAD		G009_BCAR1_pY234	p-site	1		G002_AKT1_pY326	G160_SRC_D_004_Pkinase_Tyr
G014_CBL_pY700	p-site	1		G004_APPL1_D_BAR	G125_RAB5A_D_123_Rab		G006_ARAF	G057_HRAS		G009_BCAR1_pY179	p-site	1		G002_AKT1_Pro_424_427	G160_SRC_D_007_SH3_1
G014_CBL_491_ASLPPVP	PRD	1		G006_ARAF_D_035_RBD	G057_HRAS_D_042_Ras		G006_ARAF	G070_MAP2K1		G009_BCAR1_pY653	p-site	1		G002_AKT1_pT308	G190_PDPK1_D_030_Pkinase
G014_CBL_817_SQVPERPPKPFPRRINSY	PRD	3		G006_ARAF_D_030_Pkinase	G070_MAP2K1_pS218		G009_BCAR1	G160_SRC		G009_BCAR1_pY287	p-site	1		G002_AKT1_pS473	G190_PDPK1_D_030_Pkinase
G015_CBLB_902_PARPPK	PRD	1		G009_BCAR1_pY115	G160_SRC_D_004_Pkinase_Tyr		G010_CAMK2A	G021_CREB1		G009_BCAR1_pY192	p-site	1		G002_AKT1_D_030_Pkinase	G193_BAD_pS75
G015_CBLB_899_SQAPARPPKPRPRRTAY	PRD	2		G010_CAMK2A_D_030_Pkinase	G021_CREB1_pS133		G010_CAMK2A	G150_SMAD2		G009_BCAR1_pY362	p-site	1		G002_AKT1_D_030_Pkinase	G193_BAD_pS99
G017_CDC42_D_042_Ras	Ras	9		G010_CAMK2A_D_030_Pkinase	G150_SMAD2_pS110		G012_CAV1	G160_SRC		G009_BCAR1_pY165	p-site	1		G002_AKT1_D_030_Pkinase	G193_BAD_pS136
G021_CREB1_pS133	p-site	4		G012_CAV1_pY14	G160_SRC_D_004_Pkinase_Tyr		G013_CAV2	G160_SRC		G010_CAMK2A_D_030_Pkinase	kinase	0		G004_APPL1_D_BAR	G125_RAB5A_D_123_Rab
G022_CRK_pY221	p-site	1		G013_CAV2_pY19	G160_SRC_D_004_Pkinase_Tyr		G014_CBL	G032_EGFR		G012_CAV1_pY14	p-site	0		G006_ARAF_D_035_RBD	G057_HRAS_D_042_Ras
G022_CRK_D_006_SH2	SH2	2		G014_CBL_D_013_Cbl_N	P_032_EGFR_1063_to_1075		G014_CBL	G050_GRB2		G013_CAV2_pY19	p-site	0		G006_ARAF_D_030_Pkinase	G070_MAP2K1_pS218
G024_CSK_D_004_Pkinase_Tyr	kinase	1		G014_CBL_D_013_Cbl_N	G159_SPRY2_pY55		G014_CBL	G146_SH3KBP1		G014_CBL_D_013_Cbl_N	Cbl_N	0		G006_ARAF_D_030_Pkinase	G070_MAP2K1_pS222
G027_DNM1_806_to_851	PRD	3		G014_CBL_D_015_Cbl_N3	P_032_EGFR_1063_to_1075		G014_CBL	G159_SPRY2		G014_CBL_D_015_Cbl_N3	Cbl_N	0		G009_BCAR1_pY115	G160_SRC_D_004_Pkinase_Tyr
G027_DNM1_pY231	p-site	1		G014_CBL_D_015_Cbl_N3	G159_SPRY2_pY55		G014_CBL	G160_SRC		G014_CBL_pY700	p-site	0		G009_BCAR1_pY387	G160_SRC_D_004_Pkinase_Tyr
G029_DUSP1_pS296	p-site	1		G014_CBL_D_015_Cbl_N3	G159_SPRY2_49_to_61		G014_CBL	G228_ARHGEF7		G014_CBL_pY731	p-site	1		G009_BCAR1_pY267	G160_SRC_D_004_Pkinase_Tyr
G029_DUSP1_D_KIM	KIM	4		G014_CBL_D_015_Cbl_N3	G160_SRC_413_to_425		G015_CBLB	G146_SH3KBP1		G014_CBL_pY774	p-site	1		G009_BCAR1_pY234	G160_SRC_D_004_Pkinase_Tyr
G029_DUSP1_D_040_DSPc	DSPc	4		G014_CBL_pY700	G032_EGFR_D_004_Pkinase_Tyr		G017_CDC42	G075_MAP3K1		G014_CBL_491_ASLPPVP	PRD	0		G009_BCAR1_pY179	G160_SRC_D_004_Pkinase_Tyr
G029_DUSP1_pS364	p-site	1		G014_CBL_491_ASLPPVP	G050_GRB2_D_007_SH3_1_D2		G017_CDC42	G079_MAP3K4		G014_CBL_817_SQVPERPPKPFPRRINSY	PRD	0		G009_BCAR1_pY653	G160_SRC_D_004_Pkinase_Tyr
G031_EGF_D_001_EGF	Unknown	1		G014_CBL_817_SQVPERPPKPFPRRINSY	G146_SH3KBP1_D_007_SH3_1_D1		G017_CDC42	G092_PAK1		G015_CBLB_902_PARPPK	PRD	0		G009_BCAR1_pY287	G160_SRC_D_004_Pkinase_Tyr
G032_EGFR_D_004_Pkinase_Tyr	kinase	13		G014_CBL_817_SQVPERPPKPFPRRINSY	G146_SH3KBP1_D_007_SH3_1_D2		G017_CDC42	G156_SOS1		G015_CBLB_899_SQAPARPPKPRPRRTAY	PRD	0		G009_BCAR1_pY192	G160_SRC_D_004_Pkinase_Tyr
G032_EGFR_pY1092	p-site	2		G014_CBL_817_SQVPERPPKPFPRRINSY	G228_ARHGEF7_D_051_SH3_2		G017_CDC42	G169_TNK2		G017_CDC42_D_042_Ras	Ras	0		G009_BCAR1_pY362	G160_SRC_D_004_Pkinase_Tyr
G032_EGFR_pY1110	p-site	2		G015_CBLB_902_PARPPK	G146_SH3KBP1_D_007_SH3_1_D1		G017_CDC42	G172_VAV2		G021_CREB1_pS133	p-site	0		G009_BCAR1_pY165	G160_SRC_D_004_Pkinase_Tyr
G032_EGFR_pY1138	p-site	2		G015_CBLB_899_SQAPARPPKPRPRRTAY	G146_SH3KBP1_D_007_SH3_1_D1		G017_CDC42	G228_ARHGEF7		G022_CRK_pY221	p-site	0		G010_CAMK2A_D_030_Pkinase	G021_CREB1_pS133
G032_EGFR_pS1064	p-site	1		G015_CBLB_899_SQAPARPPKPRPRRTAY	G146_SH3KBP1_D_007_SH3_1_D2		G017_CDC42	G229_MAP3K11		G022_CRK_D_006_SH2	SH2	0		G010_CAMK2A_D_030_Pkinase	G150_SMAD2_pS110
G032_EGFR_pY1016	p-site	11		G017_CDC42_D_042_Ras	G172_VAV2_D_019_RhoGEF		G017_CDC42	G233_ARHGAP3		G024_CSK_D_004_Pkinase_Tyr	kinase	0		G010_CAMK2A_D_030_Pkinase	G150_SMAD2_pS240
G032_EGFR_pY998	p-site	4		G017_CDC42_D_042_Ras	G075_MAP3K1_D_030_Pkinase		G021_CREB1	G140_RPS6KA3		G027_DNM1_806_to_851	PRD	0		G010_CAMK2A_D_030_Pkinase	G150_SMAD2_pS260
G032_EGFR_pY1197	p-site	2		G017_CDC42_D_042_Ras	G079_MAP3K4_D_030_Pkinase		G022_CRK	G032_EGFR		G027_DNM1_751_to_805	PRD	1		G012_CAV1_pY14	G160_SRC_D_004_Pkinase_Tyr
G032_EGFR_pY915	p-site	2		G017_CDC42_D_042_Ras	G092_PAK1_D_043_PBD		G024_CSK	G160_SRC		G027_DNM1_pY231	p-site	0		G013_CAV2_pY19	G160_SRC_D_004_Pkinase_Tyr
G032_EGFR_pY1125	p-site	3		G017_CDC42_D_042_Ras	G169_TNK2_D_048_GTPase_binding		G027_DNM1	G050_GRB2		G027_DNM1_pY597	p-site	1		G014_CBL_D_013_Cbl_N	P_032_EGFR_1063_to_1075
G032_EGFR_pY1172	p-site	2		G017_CDC42_D_042_Ras	G228_ARHGEF7_D_019_RhoGEF		G027_DNM1	G144_SH3GL2		G029_DUSP1_pS296	p-site	0		G014_CBL_D_015_Cbl_N3	P_032_EGFR_1063_to_1075
G032_EGFR_pY1192	p-site	1		G017_CDC42_D_042_Ras	G156_SOS1_D_019_RhoGEF		G027_DNM1	G160_SRC		G029_DUSP1_pS323	p-site	1		G014_CBL_pY700	G032_EGFR_D_004_Pkinase_Tyr
G032_EGFR_pY869	p-site	1		G017_CDC42_D_042_Ras	G229_MAP3K11_D_CRIB		G029_DUSP1	G080_MAPK1		G029_DUSP1_pS359	p-site	1		G014_CBL_pY731	G032_EGFR_D_004_Pkinase_Tyr
G032_EGFR	Unknown	1		G017_CDC42_D_042_Ras	G233_ARHGAP3_D_029_RhoGAP		G029_DUSP1	G081_MAPK14		G029_DUSP1_D_KIM	KIM	0		G014_CBL_pY774	G032_EGFR_D_004_Pkinase_Tyr
G034_ELK1_D_D-domain	death domain	2		G021_CREB1_pS133	G140_RPS6KA3_D_030_Pkinase_D1		G029_DUSP1	G082_MAPK3		G029_DUSP1_D_040_DSPc	DSPc	0		G014_CBL_491_ASLPPVP	G050_GRB2_D_007_SH3_1_D2
G034_ELK1_D_DEF-domain	DEF	2		G021_CREB1_pS133	G140_RPS6KA3_D_030_Pkinase_D2		G029_DUSP1	G084_MAPK8		G029_DUSP1_pS364	p-site	0		G014_CBL_817_SQVPERPPKPFPRRINSY	G146_SH3KBP1_D_007_SH3_1_D1
G036_EPN1_496_to_575	Undefined	1		G022_CRK_pY221	G032_EGFR_D_004_Pkinase_Tyr		G031_EGF	G032_EGFR		G031_EGF_D_001_EGF	Unknown	0		G014_CBL_817_SQVPERPPKPFPRRINSY	G146_SH3KBP1_D_007_SH3_1_D2
G038_EPS15_777_to_789	PRD	2		G022_CRK_D_006_SH2	G032_EGFR_pY1016		G032_EGFR	G038_EPS15		G032_EGFR_D_004_Pkinase_Tyr	kinase	0		G014_CBL_D_013_Cbl_N	G159_SPRY2_pY55
G040_EPS8_D_535_to_821	PRD	1		G022_CRK_D_006_SH2	G032_EGFR_pY1125		G032_EGFR	G041_ERRFI1		G032_EGFR_pY1092	p-site	0		G014_CBL_D_015_Cbl_N3	G159_SPRY2_pY55
G040_EPS8_D_007_SH3_1	SH3	2		G024_CSK_D_004_Pkinase_Tyr	G160_SRC_pY530		G032_EGFR	G044_GAB1		G032_EGFR_pY1110	p-site	0		G014_CBL_D_015_Cbl_N3	G159_SPRY2_49_to_61
G042_FOS_D_071_bZIP_1	ZIP_1	1		G027_DNM1_806_to_851	G050_GRB2_D_007_SH3_1_D1		G032_EGFR	G050_GRB2		G032_EGFR_pY1138	p-site	0		G014_CBL_D_015_Cbl_N3	G160_SRC_413_to_425
G042_FOS_D_DEF-domain	DEF	2		G027_DNM1_806_to_851	G160_SRC_D_007_SH3_1		G032_EGFR	G088_NCK1		G032_EGFR_pS1064	p-site	0		G014_CBL_817_SQVPERPPKPFPRRINSY	G228_ARHGEF7_D_051_SH3_2
G042_FOS	Unknown	1		G027_DNM1_806_to_851	G144_SH3GL2_D_007_SH3_1		G032_EGFR	G099_PIK3R1		G032_EGFR_pY1016	p-site	0		G015_CBLB_902_PARPPK	G146_SH3KBP1_D_007_SH3_1_D1
G044_GAB1_337_to_346	PRD	1		G027_DNM1_pY231	G160_SRC_D_004_Pkinase_Tyr		G032_EGFR	G100_PIK3R2		G032_EGFR_pY998	p-site	0		G015_CBLB_899_SQAPARPPKPRPRRTAY	G146_SH3KBP1_D_007_SH3_1_D1
G044_GAB1_pY447	p-site	3		G029_DUSP1_pS296	G080_MAPK1_D_030_Pkinase		G032_EGFR	G104_PLCG1		G032_EGFR_pY1197	p-site	0		G015_CBLB_899_SQAPARPPKPRPRRTAY	G146_SH3KBP1_D_007_SH3_1_D2
G044_GAB1_pY589	p-site	2		G029_DUSP1_D_KIM	G080_MAPK1_D_030_Pkinase		G032_EGFR	G105_PLCG2		G032_EGFR_pY915	p-site	0		G017_CDC42_D_042_Ras	G092_PAK1_D_043_PBD
G044_GAB1_pY657	p-site	2		G029_DUSP1_D_KIM	G081_MAPK14_D_030_Pkinase		G032_EGFR	G119_PTPN11		G032_EGFR_pY1125	p-site	0		G017_CDC42_D_042_Ras	G169_TNK2_D_048_GTPase_binding
G045_GAB2_348_to_367	PRD	1		G029_DUSP1_D_KIM	G082_MAPK3_D_030_Pkinase		G032_EGFR	G122_PTPN6		G032_EGFR_pY1172	p-site	0		G017_CDC42_D_042_Ras	G172_VAV2_D_019_RhoGEF
G045_GAB2_502_to_528	PRD	2		G029_DUSP1_D_KIM	G084_MAPK8_D_030_Pkinase		G032_EGFR	G131_RASA1		G032_EGFR_pY1192	p-site	0		G017_CDC42_D_042_Ras	G228_ARHGEF7_D_019_RhoGEF
G045_GAB2_pS623	p-site	2		G029_DUSP1_D_040_DSPc	G080_MAPK1		G032_EGFR	G136_RGS16		G032_EGFR_pY869	p-site	0		G021_CREB1_pS133	G140_RPS6KA3_D_030_Pkinase_D1
G045_GAB2_pY643	p-site	1		G029_DUSP1_D_040_DSPc	G081_MAPK14		G032_EGFR	G147_SHC1		G032_EGFR_pY944	p-site	1		G021_CREB1_pS133	G140_RPS6KA3_D_030_Pkinase_D2
G047_GJA1_pS255	p-site	2		G029_DUSP1_D_040_DSPc	G082_MAPK3		G032_EGFR	G160_SRC		G032_EGFR	Unknown	0		G022_CRK_pY221	G032_EGFR_D_004_Pkinase_Tyr
G047_GJA1_pS279	p-site	1		G029_DUSP1_D_040_DSPc	G084_MAPK8		G032_EGFR	G161_STAT1		G034_ELK1_D_D-domain	death domain	0		G022_CRK_D_006_SH2	G032_EGFR_pY1016
G047_GJA1_pS368	p-site	1		G029_DUSP1_pS364	G082_MAPK3_D_030_Pkinase		G032_EGFR	G165_STAT5B		G034_ELK1_D_DEF-domain	DEF	1		G022_CRK_D_006_SH2	G032_EGFR_pY1125
G047_GJA1_pY247	p-site	1		G031_EGF_D_001_EGF	G032_EGFR_D_002_Recep_L_domain_D1		G032_EGFR	G172_VAV2		G036_EPN1_496_to_575		0		G024_CSK_D_004_Pkinase_Tyr	G160_SRC_pY530
G050_GRB2_D_007_SH3_1_D1	SH3	9		G032_EGFR_D_004_Pkinase_Tyr	G044_GAB1_pY447		G034_ELK1	G080_MAPK1		G038_EPS15_777_to_789	PRD	0		G027_DNM1_751_to_805	G050_GRB2_D_007_SH3_1_D1
G050_GRB2_D_007_SH3_1_D2	SH3	8		G032_EGFR_D_004_Pkinase_Tyr	G044_GAB1_pY657		G034_ELK1	G082_MAPK3		G040_EPS8_D_535_to_821	PRD	0		G027_DNM1_806_to_851	G050_GRB2_D_007_SH3_1_D1
G050_GRB2_D_006_SH2	SH2	8		G032_EGFR_D_004_Pkinase_Tyr	G104_PLCG1_pY783		G036_EPN1	G038_EPS15		G040_EPS8_D_007_SH3_1	SH3	0		G027_DNM1_806_to_851	G144_SH3GL2_D_007_SH3_1
G050_GRB2_pY160	p-site	1		G032_EGFR_D_004_Pkinase_Tyr	G038_EPS15_pY849		G038_EPS15	G050_GRB2		G042_FOS_D_071_bZIP_1	ZIP_1	0		G027_DNM1_751_to_805	G144_SH3GL2_D_007_SH3_1
G057_HRAS_D_042_Ras	Ras	10		G032_EGFR_D_004_Pkinase_Tyr	G041_ERRFI1_315_374		G040_EPS8	G156_SOS1		G042_FOS_D_DEF-domain	DEF	0		G027_DNM1_pY231	G160_SRC_D_004_Pkinase_Tyr
G061_JAK2_pY1007	p-site	1		G032_EGFR_D_004_Pkinase_Tyr	G044_GAB1_pY285		G040_EPS8	G170_USP6NL		G042_FOS_pS21	p-site	1		G027_DNM1_pY597	G160_SRC_D_004_Pkinase_Tyr
G061_JAK2_D_004_Pkinase_Tyr_D1	kinase	2		G032_EGFR_D_004_Pkinase_Tyr	G104_PLCG1_pY472		G042_FOS	G062_JUN		G042_FOS_pS32	p-site	1		G027_DNM1_751_to_805	G160_SRC_D_007_SH3_1
G062_JUN_pS73	p-site	1		G032_EGFR_D_004_Pkinase_Tyr	G131_RASA1_pY460		G042_FOS	G080_MAPK1		G042_FOS_pS42	p-site	1		G027_DNM1_806_to_851	G160_SRC_D_007_SH3_1
G062_JUN_G062_D_D-domain	death domain	1		G032_EGFR_D_004_Pkinase_Tyr	G136_RGS16_pY168		G042_FOS	G082_MAPK3		G042_FOS_pS70	p-site	1		G029_DUSP1_pS296	G080_MAPK1_D_030_Pkinase
G065_KRAS_D_042_Ras	Ras	9		G032_EGFR_D_004_Pkinase_Tyr	G161_STAT1_pY701		G042_FOS	G084_MAPK8		G042_FOS_pS113	p-site	1		G029_DUSP1_pS323	G080_MAPK1_D_030_Pkinase
G069_KRT8_pS74	p-site	1		G032_EGFR_D_004_Pkinase_Tyr	G165_STAT5B_pY699		G044_GAB1	G050_GRB2		G042_FOS_pS374	p-site	1		G029_DUSP1_pS359	G080_MAPK1_D_030_Pkinase
G070_MAP2K1_pS218	p-site	4		G032_EGFR_pY1092	G160_SRC_D_004_Pkinase_Tyr		G044_GAB1	G099_PIK3R1		G042_FOS	Unknown	0		G029_DUSP1_D_KIM	G080_MAPK1_D_030_Pkinase
G070_MAP2K1_D_030_Pkinase	kinase	3		G032_EGFR_pY1092	G044_GAB1_D_MBD		G044_GAB1	G119_PTPN11		G044_GAB1_337_to_346	PRD	0		G029_DUSP1_D_040_DSPc	G080_MAPK1
G070_MAP2K1_pT292	p-site	2		G032_EGFR_pY1110	G044_GAB1_D_MBD		G045_GAB2	G050_GRB2		G044_GAB1_517_to_522	PRD	1		G029_DUSP1_D_KIM	G081_MAPK14_D_030_Pkinase
G070_MAP2K1_D_D-site	D-site	1		G032_EGFR_pY1110	G147_SHC1_D_005_PID		G045_GAB2	G080_MAPK1		G044_GAB1_pY447	p-site	0		G029_DUSP1_D_040_DSPc	G081_MAPK14
G070_MAP2K1_pT286	p-site	1		G032_EGFR_pY1138	G050_GRB2_D_006_SH2		G045_GAB2	G082_MAPK3		G044_GAB1_pY472	p-site	1		G029_DUSP1_pS364	G082_MAPK3_D_030_Pkinase
G071_MAP2K2_D_030_Pkinase	kinase	3		G032_EGFR_pY1138	G147_SHC1_D_005_PID		G045_GAB2	G119_PTPN11		G044_GAB1_pY589	p-site	0		G029_DUSP1_D_KIM	G082_MAPK3_D_030_Pkinase
G071_MAP2K2_D_D-site	D-site	1		G032_EGFR_pS1064	G050_GRB2_D_006_SH2		G047_GJA1	G082_MAPK3		G044_GAB1_pY657	p-site	0		G029_DUSP1_D_040_DSPc	G082_MAPK3
G071_MAP2K2_pS218	p-site	2		G032_EGFR_pY1016	G119_PTPN11_D_012_Y_phosphatase		G047_GJA1	G083_MAPK7		G044_GAB1_pY689	p-site	1		G029_DUSP1_D_KIM	G084_MAPK8_D_030_Pkinase
G072_MAP2K3_D_030_Pkinase	kinase	1		G032_EGFR_pY1016	G088_NCK1_D_006_SH2		G047_GJA1	G113_PRKCG		G045_GAB2_348_to_367	PRD	0		G029_DUSP1_D_040_DSPc	G084_MAPK8
G072_MAP2K3_D-site	D-site	1		G032_EGFR_pY1016	G099_PIK3R1_D_006_SH2_D1		G047_GJA1	G160_SRC		G045_GAB2_502_to_528	PRD	0		G031_EGF_D_001_EGF	G032_EGFR_D_002_Recep_L_domain_D1
G073_MAP2K5_D_036_PB1	PB1	1		G032_EGFR_pY1016	G099_PIK3R1_D_006_SH2_D2		G050_GRB2	G061_JAK2		G045_GAB2_pS623	p-site	0		G031_EGF_D_001_EGF	G032_EGFR_D_002_Recep_L_domain_D2
G080_MAPK1_D_030_Pkinase	kinase	23		G032_EGFR_pY1016	G100_PIK3R2_D_006_SH2_D1		G050_GRB2	G092_PAK1		G045_GAB2_pY643	p-site	0		G032_EGFR_D_004_Pkinase_Tyr	G038_EPS15_pY849
G080_MAPK1_pT185	p-site	4		G032_EGFR_pY1016	G104_PLCG1_D_006_SH2_D1		G050_GRB2	G104_PLCG1		G047_GJA1_pS255	p-site	0		G032_EGFR_D_004_Pkinase_Tyr	G041_ERRFI1_315_374
G080_MAPK1_pY187	p-site	5		G032_EGFR_pY1016	G104_PLCG1_D_006_SH2_D2		G050_GRB2	G117_PTK2B		G047_GJA1_pS279	p-site	0		G032_EGFR_D_004_Pkinase_Tyr	G044_GAB1_pY285
G080_MAPK1	Unknown	2		G032_EGFR_pY1016	G119_PTPN11_D_006_SH2_D1		G050_GRB2	G119_PTPN11		G047_GJA1_pS282	p-site	1		G032_EGFR_D_004_Pkinase_Tyr	G044_GAB1_pY307
G081_MAPK14_D_030_Pkinase	kinase	7		G032_EGFR_pY1016	G131_RASA1_D_006_SH2_D1		G050_GRB2	G147_SHC1		G047_GJA1_pS368	p-site	0		G032_EGFR_D_004_Pkinase_Tyr	G044_GAB1_pY406
G081_MAPK14_pT180	p-site	2		G032_EGFR_pY1016	G147_SHC1_D_005_PID		G050_GRB2	G156_SOS1		G047_GJA1_pY247	p-site	0		G032_EGFR_D_004_Pkinase_Tyr	G044_GAB1_pY447
G081_MAPK14_pY182	p-site	1		G032_EGFR_pY998	G160_SRC_D_004_Pkinase_Tyr		G050_GRB2	G157_SOS2		G047_GJA1_pY265	p-site	1		G032_EGFR_D_004_Pkinase_Tyr	G044_GAB1_pY472
G082_MAPK3_D_030_Pkinase	kinase	16		G032_EGFR_pY998	G105_PLCG2_D_006_SH2_D1		G050_GRB2	G160_SRC		G050_GRB2_D_007_SH3_1_D1	SH3	0		G032_EGFR_D_004_Pkinase_Tyr	G044_GAB1_pY619
G082_MAPK3_pT202	p-site	5		G032_EGFR_pY998	G131_RASA1_D_006_SH2_D1		G050_GRB2	G171_VAV1		G050_GRB2_D_007_SH3_1_D2	SH3	0		G032_EGFR_D_004_Pkinase_Tyr	G044_GAB1_pY657
G084_MAPK8_D_030_Pkinase	kinase	8		G032_EGFR_pY998	G147_SHC1_D_005_PID		G057_HRAS	G098_PIK3CG		G050_GRB2_D_006_SH2	SH2	0		G032_EGFR_D_004_Pkinase_Tyr	G044_GAB1_pY689
G084_MAPK8_pT183	p-site	1		G032_EGFR_pY1197	G122_PTPN6_D_012_Y_phosphatase		G057_HRAS	G127_RAF1		G050_GRB2_pY160	p-site	0		G032_EGFR_pY1092	G044_GAB1_D_MBD
G088_NCK1_D_007_SH3_1_D1	SH3	2		G032_EGFR_pY1197	G122_PTPN6_D_006_SH2_D1		G057_HRAS	G130_RALGDS		G057_HRAS_D_042_Ras	Ras	0		G032_EGFR_pY1110	G044_GAB1_D_MBD
G088_NCK1_D_007_SH3_1_D2	SH3	1		G032_EGFR_pY915	G160_SRC_D_004_Pkinase_Tyr		G057_HRAS	G131_RASA1		G061_JAK2_pY1007	p-site	0		G032_EGFR_pY1138	G050_GRB2_D_006_SH2
G092_PAK1_D_183_to_188	Undefined	1		G032_EGFR_pY915	G131_RASA1_D_006_SH2_D1		G057_HRAS	G156_SOS1		G061_JAK2_D_004_Pkinase_Tyr_D1	kinase	0		G032_EGFR_pS1064	G050_GRB2_D_006_SH2
G092_PAK1_D_030_Pkinase	kinase	4		G032_EGFR_pY1125	G160_SRC_D_004_Pkinase_Tyr		G057_HRAS	G179_RIN1		G061_JAK2_D_004_Pkinase_Tyr_D2	kinase	1		G032_EGFR_pY1016	G088_NCK1_D_006_SH2
G095_PIK3CA_D_114_PI3K_p85B	p85B	3		G032_EGFR_pY1125	G131_RASA1_D_006_SH2_D1		G057_HRAS	G187_BRAF		G062_JUN_pS73	p-site	0		G032_EGFR_pY1016	G099_PIK3R1_D_006_SH2_D1
G096_PIK3CB_D_114_PI3K_p85B	p85B	3		G032_EGFR_pY1172	G131_RASA1_D_006_SH2_D1		G061_JAK2	G119_PTPN11		G062_JUN_G062_D_D-domain	death domain	1		G032_EGFR_pY1016	G099_PIK3R1_D_006_SH2_D2
G097_PIK3CD_D_114_PI3K_p85B	p85B	2		G032_EGFR_pY1172	G147_SHC1_D_005_PID		G061_JAK2	G161_STAT1		G065_KRAS_D_042_Ras	Ras	0		G032_EGFR_pY1016	G100_PIK3R2_D_006_SH2_D1
G099_PIK3R1_Pro_80_to_104	PRD	1		G032_EGFR_pY1192	G147_SHC1_D_005_PID		G061_JAK2	G164_STAT5A		G069_KRT8_pS74	p-site	0		G032_EGFR_D_004_Pkinase_Tyr	G104_PLCG1_pY472
G104_PLCG1_D_007_SH3_1	SH3	1		G032_EGFR_pY869	G160_SRC_D_004_Pkinase_Tyr		G062_JUN	G084_MAPK8		G070_MAP2K1_pS218	p-site	0		G032_EGFR_D_004_Pkinase_Tyr	G104_PLCG1_pY771
G104_PLCG1_pY783	p-site	3		G032_EGFR	G172_VAV2_D_006_SH2		G065_KRAS	G098_PIK3CG		G070_MAP2K1_pS222	p-site	1		G032_EGFR_D_004_Pkinase_Tyr	G104_PLCG1_pY783
G115_PRKCZ_pT410	p-site	1		G034_ELK1_D_D-domain	G080_MAPK1_D_030_Pkinase		G065_KRAS	G127_RAF1		G070_MAP2K1_D_030_Pkinase	kinase	0		G032_EGFR_pY1016	G104_PLCG1_D_006_SH2_D1
G117_PTK2B_pY906	p-site	1		G034_ELK1_D_D-domain	G082_MAPK3_D_030_Pkinase		G065_KRAS	G130_RALGDS		G070_MAP2K1_pT292	p-site	0		G032_EGFR_pY1016	G104_PLCG1_D_006_SH2_D2
G117_PTK2B_pY402	p-site	1		G034_ELK1_D_DEF-domain	G080_MAPK1_D_030_Pkinase		G065_KRAS	G131_RASA1		G070_MAP2K1_D_D-site	D-site	0		G032_EGFR_pY998	G105_PLCG2_D_006_SH2_D1
G117_PTK2B_Pro_852_to_1052	PRD	1		G034_ELK1_D_DEF-domain	G082_MAPK3_D_030_Pkinase		G065_KRAS	G156_SOS1		G070_MAP2K1_pT286	p-site	0		G032_EGFR_pY1016	G119_PTPN11_D_012_Y_phosphatase
G119_PTPN11_D_012_Y_phosphatase	phosphatase	8		G036_EPN1_496_to_575	G038_EPS15_1_313		G065_KRAS	G179_RIN1		G070_MAP2K1_pT386	p-site	1		G032_EGFR_pY1016	G119_PTPN11_D_006_SH2_D1
G122_PTPN6_D_012_Y_phosphatase	phosphatase	3		G038_EPS15_777_to_789	G050_GRB2_D_007_SH3_1_D1		G065_KRAS	G187_BRAF		G071_MAP2K2_D_030_Pkinase	kinase	0		G032_EGFR_pY1197	G122_PTPN6_D_006_SH2_D1
G125_RAB5A_D_123_Rab	Rab	3		G038_EPS15_777_to_789	G050_GRB2_D_007_SH3_1_D2		G069_KRT8	G081_MAPK14		G071_MAP2K2_D_D-site	D-site	0		G032_EGFR_pY1197	G122_PTPN6_D_006_SH2_D2
G126_RAC1_D_042_Ras	Ras	10		G040_EPS8_D_535_to_821	G156_SOS1		G070_MAP2K1	G075_MAP3K1		G071_MAP2K2_pS218	p-site	0		G032_EGFR_pY1197	G122_PTPN6_D_012_Y_phosphatase
G127_RAF1_pS259	p-site	2		G040_EPS8_D_007_SH3_1	G170_USP6NL		G070_MAP2K1	G080_MAPK1		G071_MAP2K2_pS222	p-site	1		G032_EGFR_D_004_Pkinase_Tyr	G131_RASA1_pY460
G127_RAF1_D_030_Pkinase	kinase	7		G042_FOS_D_071_bZIP_1	G062_JUN_G062_D_071_bZIP_1		G070_MAP2K1	G082_MAPK3		G072_MAP2K3_D_030_Pkinase	kinase	0		G032_EGFR_pY915	G131_RASA1_D_006_SH2_D1
G128_RALB_D_042_Ras	Ras	2		G042_FOS_D_DEF-domain	G080_MAPK1_D_030_Pkinase		G070_MAP2K1	G127_RAF1		G072_MAP2K3_D-site	D-site	0		G032_EGFR_pY998	G131_RASA1_D_006_SH2_D1
G129_RALBP1_D_RalBD	RalBD	2		G042_FOS_D_DEF-domain	G082_MAPK3_D_030_Pkinase		G070_MAP2K1	G187_BRAF		G073_MAP2K5_D_036_PB1	PB1	0		G032_EGFR_pY1016	G131_RASA1_D_006_SH2_D1
G130_RALGDS_D_023_RasGEF_N	GEF	2		G042_FOS	G084_MAPK8_D_030_Pkinase		G070_MAP2K1	G188_KSR1		G080_MAPK1_D_030_Pkinase	kinase	0		G032_EGFR_pY1125	G131_RASA1_D_006_SH2_D1
G147_SHC1_pY350	p-site	1		G044_GAB1_337_to_346	G050_GRB2_D_007_SH3_1_D2		G071_MAP2K2	G075_MAP3K1		G080_MAPK1_pT185	p-site	0		G032_EGFR_pY1172	G131_RASA1_D_006_SH2_D1
G156_SOS1_1021_to_1034	PRD	1		G044_GAB1_pY447	G099_PIK3R1_D_006_SH2_D1		G071_MAP2K2	G080_MAPK1		G080_MAPK1_pY187	p-site	0		G032_EGFR_D_004_Pkinase_Tyr	G136_RGS16_pY168
G160_SRC_D_004_Pkinase_Tyr	kinase	17		G044_GAB1_pY447	G099_PIK3R1_D_006_SH2_D2		G071_MAP2K2	G082_MAPK3		G080_MAPK1	Unknown	0		G032_EGFR_D_004_Pkinase_Tyr	G136_RGS16_pY177
G171_VAV1_D_019_RhoGEF	GEF	2		G044_GAB1_pY589	G099_PIK3R1_D_006_SH2_D1		G071_MAP2K2	G127_RAF1		G081_MAPK14_D_030_Pkinase	kinase	0		G032_EGFR_pY998	G147_SHC1_D_005_PID
G172_VAV2_D_019_RhoGEF	GEF	3		G044_GAB1_pY589	G099_PIK3R1_D_006_SH2_D2		G072_MAP2K3	G081_MAPK14		G081_MAPK14_pT180	p-site	0		G032_EGFR_pY1016	G147_SHC1_D_005_PID
G173_VAV3_D_019_RhoGEF	GEF	2		G044_GAB1_pY657	G119_PTPN11_D_012_Y_phosphatase		G072_MAP2K3	G229_MAP3K11		G081_MAPK14_pY182	p-site	0		G032_EGFR_pY1110	G147_SHC1_D_005_PID
G176_YWHAB_D_143_13-3-3	14-3-3	2		G045_GAB2_348_to_367	G050_GRB2_D_007_SH3_1_D1		G073_MAP2K5	G077_MAP3K2		G082_MAPK3_D_030_Pkinase	kinase	0		G032_EGFR_pY1138	G147_SHC1_D_005_PID
G190_PDPK1_D_030_Pkinase	kinase	4		G045_GAB2_502_to_528	G050_GRB2_D_007_SH3_1_D1		G074_MAP2K7	G075_MAP3K1		G082_MAPK3_pT202	p-site	0		G032_EGFR_pY1172	G147_SHC1_D_005_PID
G222_RHOA_D_042_Ras	Ras	4		G045_GAB2_502_to_528	G050_GRB2_D_007_SH3_1_D2		G074_MAP2K7	G084_MAPK8		G082_MAPK3_pY204	p-site	1		G032_EGFR_pY1192	G147_SHC1_D_005_PID
G230_MAP2K4	Unknown	4		G045_GAB2_pS623	G080_MAPK1_D_030_Pkinase		G075_MAP3K1	G126_RAC1		G084_MAPK8_D_030_Pkinase	kinase	0		G032_EGFR_pY869	G160_SRC_D_004_Pkinase_Tyr
G231_MAP2K6	Unknown	1		G045_GAB2_pS623	G082_MAPK3_D_030_Pkinase		G079_MAP3K4	G126_RAC1		G084_MAPK8_pT183	p-site	0		G032_EGFR_pY915	G160_SRC_D_004_Pkinase_Tyr
G234_P53	Unknown	1		G045_GAB2_pY643	G119_PTPN11_D_012_Y_phosphatase		G080_MAPK1	G087_MYC		G084_MAPK8_pY185	p-site	1		G032_EGFR_pY944	G160_SRC_D_004_Pkinase_Tyr
G235_ERBB2_pY1221	p-site	10		G047_GJA1_pS255	G082_MAPK3_D_030_Pkinase		G080_MAPK1	G121_PTPN5		G088_NCK1_D_007_SH3_1_D1	SH3	0		G032_EGFR_pY998	G160_SRC_D_004_Pkinase_Tyr
G235_ERBB2_Pkinase_Tyr	kinase	1		G047_GJA1_pS255	G083_MAPK7_D_030_Pkinase		G080_MAPK1	G123_PTPRR		G088_NCK1_D_007_SH3_1_D3	SH3	1		G032_EGFR_pY1092	G160_SRC_D_004_Pkinase_Tyr
G230_MAP2K4_D_D-site	D-site	2		G047_GJA1_pS279	G082_MAPK3_D_030_Pkinase		G080_MAPK1	G127_RAF1		G088_NCK1_D_007_SH3_1_D2	SH3	0		G032_EGFR_pY1125	G160_SRC_D_004_Pkinase_Tyr
G230_MAP2K4_D_030_Pkinase	kinase	1		G047_GJA1_pS368	G113_PRKCG_D_030_Pkinase		G080_MAPK1	G138_RPS6KA1		G092_PAK1_D_183_to_188	Undefined	0		G032_EGFR_D_004_Pkinase_Tyr	G161_STAT1_pY701
G231_MAP2K6_D_D-site	D-site	1		G047_GJA1_pY247	G160_SRC_D_004_Pkinase_Tyr		G080_MAPK1	G140_RPS6KA3		G092_PAK1_D_030_Pkinase	kinase	0		G032_EGFR_D_004_Pkinase_Tyr	G165_STAT5B_pY699
G231_MAP2K6_D_030_Pkinase	kinase	1		G050_GRB2_D_007_SH3_1_D1	G061_JAK2_494_to_506		G080_MAPK1	G151_SMAD3		G095_PIK3CA_D_114_PI3K_p85B	p85B	0		G032_EGFR_D_004_Pkinase_Tyr	G165_STAT5B_pY725
G232_LIMK1_pT508	p-site	1		G050_GRB2_D_007_SH3_1_D1	G156_SOS1_1149_to_1158		G080_MAPK1	G156_SOS1		G096_PIK3CB_D_114_PI3K_p85B	p85B	0		G032_EGFR_D_004_Pkinase_Tyr	G165_STAT5B_pY740
G234_P53_pS33	p-site	2		G050_GRB2_D_007_SH3_1_D1	G156_SOS1_1133_to_1333		G080_MAPK1	G158_SP1		G097_PIK3CD_D_114_PI3K_p85B	p85B	0		G032_EGFR_D_004_Pkinase_Tyr	G165_STAT5B_pY743
G235_ERBB2_pY1139	p-site	14		G050_GRB2_D_007_SH3_1_D1	G157_SOS2_1019_to_1032		G080_MAPK1	G185_DUSP4		G099_PIK3R1_Pro_80_to_104	PRD	0		G032_EGFR	G172_VAV2_D_006_SH2
G235_ERBB2_pY1222	p-site	7		G050_GRB2_D_007_SH3_1_D1	G092_PAK1_D_Pro_rich		G080_MAPK1	G186_DUSP6		G099_PIK3R1_Pro_299_318	PRD	1		G034_ELK1_D_D-domain	G080_MAPK1_D_030_Pkinase
G001_ABI1_D_007_SH3_1	SH3	1		G050_GRB2_D_007_SH3_1_D2	G061_JAK2_494_to_506		G081_MAPK14	G185_DUSP4		G104_PLCG1_D_007_SH3_1	SH3	0		G034_ELK1_D_DEF-domain	G080_MAPK1_D_030_Pkinase
G072_MAP2K3_pS218	p-site	1		G050_GRB2_D_007_SH3_1_D2	G157_SOS2_1019_to_1032		G081_MAPK14	G230_MAP2K4		G104_PLCG1_pY783	p-site	0		G034_ELK1_D_D-domain	G082_MAPK3_D_030_Pkinase
G074_MAP2K7	Unknown	1		G050_GRB2_D_007_SH3_1_D2	G171_VAV1_D_051_SH3_2		G082_MAPK3	G087_MYC		G115_PRKCZ_pT410	p-site	0		G034_ELK1_D_DEF-domain	G082_MAPK3_D_030_Pkinase
G074_MAP2K7_D_D-site	D-site	1		G050_GRB2_D_007_SH3_1_D2	G092_PAK1_D_Pro_rich		G082_MAPK3	G121_PTPN5		G117_PTK2B_pY906	p-site	0		G036_EPN1_496_to_575	G038_EPS15_1_313
G074_MAP2K7_D_030_Pkinase	kinase	1		G050_GRB2_D_006_SH2	G104_PLCG1_pY783		G082_MAPK3	G123_PTPRR		G117_PTK2B_pY402	p-site	0		G038_EPS15_777_to_789	G050_GRB2_D_007_SH3_1_D1
G075_MAP3K1_D_030_Pkinase	kinase	6		G050_GRB2_D_006_SH2	G235_ERBB2_pY1139		G082_MAPK3	G140_RPS6KA3		G117_PTK2B_Pro_852_to_1052	PRD	0		G038_EPS15_777_to_789	G050_GRB2_D_007_SH3_1_D2
G079_MAP3K4_D_030_Pkinase	kinase	4		G050_GRB2_D_006_SH2	G236_ERBB3		G082_MAPK3	G156_SOS1		G119_PTPN11_D_012_Y_phosphatase	phosphatase	0		G040_EPS8_D_535_to_821	G156_SOS1
G091_NRAS_D_042_Ras	Ras	7		G050_GRB2_D_006_SH2	G117_PTK2B_pY881		G082_MAPK3	G185_DUSP4		G122_PTPN6_D_012_Y_phosphatase	phosphatase	0		G040_EPS8_D_007_SH3_1	G170_USP6NL
G098_PIK3CG_D_114_PI3K_p85B	p85B	3		G050_GRB2_D_006_SH2	G119_PTPN11_pY584		G084_MAPK8	G185_DUSP4		G125_RAB5A_D_123_Rab	Rab	0		G042_FOS_D_071_bZIP_1	G062_JUN_G062_D_071_bZIP_1
G106_PLD1_pT147	p-site	1		G050_GRB2_D_006_SH2	G147_SHC1_pY427		G088_NCK1	G131_RASA1		G126_RAC1_D_042_Ras	Ras	0		G042_FOS_D_DEF-domain	G080_MAPK1_D_030_Pkinase
G106_PLD1	Unknown	5		G050_GRB2_pY160	G160_SRC_D_004_Pkinase_Tyr		G088_NCK1	G174_WASL		G127_RAF1_pS259	p-site	0		G042_FOS_pS21	G080_MAPK1_D_030_Pkinase
G107_PLD2	Unknown	6		G057_HRAS_D_042_Ras	G098_PIK3CG_D_025_PI3K_rbd		G091_NRAS	G098_PIK3CG		G127_RAF1_D_030_Pkinase	kinase	0		G042_FOS_pS32	G080_MAPK1_D_030_Pkinase
G140_RPS6KA3_D_030_Pkinase_D1	kinase	3		G057_HRAS_D_042_Ras	G098_PIK3CG_D_028_PI3_PI4_kinase		G091_NRAS	G127_RAF1		G128_RALB_D_042_Ras	Ras	0		G042_FOS_pS42	G080_MAPK1_D_030_Pkinase
G140_RPS6KA3_pT365	p-site	3		G057_HRAS_D_042_Ras	G098_PIK3CG		G091_NRAS	G131_RASA1		G129_RALBP1_D_RalBD	RalBD	0		G042_FOS_pS70	G080_MAPK1_D_030_Pkinase
G229_MAP3K11_D_004_Pkinase_Tyr	kinase	3		G057_HRAS_D_042_Ras	G127_RAF1_D_035_RBD		G091_NRAS	G156_SOS1		G130_RALGDS_D_023_RasGEF_N	GEF	0		G042_FOS_pS113	G080_MAPK1_D_030_Pkinase
G235_ERBB2	Unknown	2		G057_HRAS_D_042_Ras	G130_RALGDS_D_034_RA		G091_NRAS	G179_RIN1		G130_RALGDS_D_024_RasGEF	GEF	1		G042_FOS_pS374	G080_MAPK1_D_030_Pkinase
G235_ERBB2_pY1023	p-site	5		G057_HRAS_D_042_Ras	G131_RASA1_D_011_RasGAP		G092_PAK1	G126_RAC1		G147_SHC1_pY350	p-site	0		G042_FOS_D_DEF-domain	G082_MAPK3_D_030_Pkinase
G236_ERBB3	Unknown	8		G057_HRAS_D_042_Ras	G156_SOS1_D_023_RasGEF_N		G092_PAK1	G127_RAF1		G156_SOS1_1021_to_1034	PRD	0		G042_FOS_pS21	G082_MAPK3_D_030_Pkinase
G236_ERBB3_pY1289	p-site	8		G057_HRAS_D_042_Ras	G179_RIN1_D_034_RA		G092_PAK1	G193_BAD		G160_SRC_D_004_Pkinase_Tyr	kinase	0		G042_FOS_pS32	G082_MAPK3_D_030_Pkinase
G236_ERBB3_pY1276	p-site	9		G057_HRAS_D_042_Ras	G187_BRAF_D_035_RBD		G095_PIK3CA	G099_PIK3R1		G171_VAV1_D_019_RhoGEF	GEF	0		G042_FOS_pS42	G082_MAPK3_D_030_Pkinase
G236_ERBB3_pY1262	p-site	1		G061_JAK2_pY1007	G119_PTPN11_D_012_Y_phosphatase		G095_PIK3CA	G100_PIK3R2		G172_VAV2_D_019_RhoGEF	GEF	0		G042_FOS_pS70	G082_MAPK3_D_030_Pkinase
G236_ERBB3_pY1222	p-site	5		G061_JAK2_D_004_Pkinase_Tyr_D1	G161_STAT1_pY701		G095_PIK3CA	G101_PIK3R3		G173_VAV3_D_019_RhoGEF	GEF	0		G042_FOS_pS113	G082_MAPK3_D_030_Pkinase
G236_ERBB3_pY1260	p-site	4		G061_JAK2_D_004_Pkinase_Tyr_D1	G164_STAT5A_pY694		G096_PIK3CB	G099_PIK3R1		G176_YWHAB_D_143_13-3-3	14-3-3	0		G042_FOS_pS374	G082_MAPK3_D_030_Pkinase
G237_ERBB4_pY1284	p-site	1		G062_JUN_pS73	G084_MAPK8_D_030_Pkinase		G096_PIK3CB	G100_PIK3R2		G190_PDPK1_D_030_Pkinase	kinase	0		G042_FOS	G084_MAPK8_D_030_Pkinase
G237_ERBB4	Unknown	5		G062_JUN_G062_D_D-domain	G084_MAPK8_D_030_Pkinase		G096_PIK3CB	G101_PIK3R3		G222_RHOA_D_042_Ras	Ras	0		G044_GAB1_337_to_346	G050_GRB2_D_007_SH3_1_D2
G236_ERBB3_pY1224	p-site	1		G065_KRAS_D_042_Ras	G098_PIK3CG_D_025_PI3K_rbd		G097_PIK3CD	G099_PIK3R1		G230_MAP2K4	Unknown	0		G044_GAB1_517_to_522	G050_GRB2_D_007_SH3_1_D2
G187_BRAF_D_030_Pkinase	kinase	4		G065_KRAS_D_042_Ras	G098_PIK3CG_D_028_PI3_PI4_kinase		G097_PIK3CD	G100_PIK3R2		G231_MAP2K6	Unknown	0		G044_GAB1_pY447	G099_PIK3R1_D_006_SH2_D1
G011_CASP9_pS183	p-site	1		G065_KRAS_D_042_Ras	G098_PIK3CG		G098_PIK3CG	G099_PIK3R1		G234_P53	Unknown	0		G044_GAB1_pY472	G099_PIK3R1_D_006_SH2_D1
G043_FOXO1A_pT24	p-site	1		G065_KRAS_D_042_Ras	G127_RAF1_D_035_RBD		G098_PIK3CG	G100_PIK3R2		G235_ERBB2_pY1221	p-site	0		G044_GAB1_pY589	G099_PIK3R1_D_006_SH2_D1
G045_GAB2_pS159	p-site	1		G065_KRAS_D_042_Ras	G130_RALGDS_D_034_RA		G098_PIK3CG	G101_PIK3R3		G235_ERBB2_Pkinase_Tyr	kinase	0		G044_GAB1_pY447	G099_PIK3R1_D_006_SH2_D2
G048_GRB10_pS428	p-site	1		G065_KRAS_D_042_Ras	G131_RASA1_D_011_RasGAP		G099_PIK3R1	G160_SRC		G230_MAP2K4_D_D-site	D-site	0		G044_GAB1_pY472	G099_PIK3R1_D_006_SH2_D2
G126_RAC1_pS71	p-site	1		G065_KRAS_D_042_Ras	G156_SOS1_D_023_RasGEF_N		G104_PLCG1	G156_SOS1		G230_MAP2K4_D_030_Pkinase	kinase	0		G044_GAB1_pY589	G099_PIK3R1_D_006_SH2_D2
G160_SRC_D_007_SH3_1	SH3	5		G065_KRAS_D_042_Ras	G179_RIN1_D_034_RA		G104_PLCG1	G160_SRC		G231_MAP2K6_D_D-site	D-site	0		G044_GAB1_pY657	G119_PTPN11_D_012_Y_phosphatase
G193_BAD_pS75	p-site	1		G065_KRAS_D_042_Ras	G187_BRAF_D_035_RBD		G106_PLD1	G111_PRKCA		G231_MAP2K6_D_030_Pkinase	kinase	0		G044_GAB1_pY689	G119_PTPN11_D_012_Y_phosphatase
G193_BAD_pS136	p-site	2		G069_KRT8_pS74	G081_MAPK14_D_030_Pkinase		G106_PLD1	G112_PRKCB1		G232_LIMK1_pT508	p-site	0		G045_GAB2_502_to_528	G050_GRB2_D_007_SH3_1_D2
G150_SMAD2_pS110	p-site	1		G070_MAP2K1_pS218	G127_RAF1_D_030_Pkinase		G106_PLD1	G113_PRKCG		G234_P53_pS33	p-site	0		G045_GAB2_348_to_367	G050_GRB2_D_007_SH3_1_D1
P_032_EGFR_1063_to_1075	Undefined	2		G070_MAP2K1_pS218	G075_MAP3K1_D_030_Pkinase		G106_PLD1	G114_PRKCI		G235_ERBB2_pY1139	p-site	0		G045_GAB2_502_to_528	G050_GRB2_D_007_SH3_1_D1
G146_SH3KBP1_D_007_SH3_1_D1	SH3	3		G070_MAP2K1_pS218	G187_BRAF_D_030_Pkinase		G106_PLD1	G115_PRKCZ		G235_ERBB2_pY1222	p-site	0		G045_GAB2_pS623	G080_MAPK1_D_030_Pkinase
G146_SH3KBP1_D_007_SH3_1_D2	SH3	2		G070_MAP2K1_D_030_Pkinase	G080_MAPK1_pY187		G106_PLD1	G191_PRKCE		G001_ABI1_D_007_SH3_1	SH3	0		G045_GAB2_pS623	G082_MAPK3_D_030_Pkinase
G159_SPRY2_pY55	p-site	2		G070_MAP2K1_D_030_Pkinase	G082_MAPK3_pT202		G107_PLD2	G111_PRKCA		G072_MAP2K3_pS218	p-site	0		G045_GAB2_pY643	G119_PTPN11_D_012_Y_phosphatase
G159_SPRY2_49_to_61	Undefined	1		G070_MAP2K1_D_030_Pkinase	G188_KSR1_D_004_Pkinase_Tyr		G107_PLD2	G112_PRKCB1		G072_MAP2K3_pS222	p-site	1		G047_GJA1_pS255	G082_MAPK3_D_030_Pkinase
G160_SRC_413_to_425	Undefined	1		G070_MAP2K1_pT292	G080_MAPK1_D_030_Pkinase		G107_PLD2	G113_PRKCG		G074_MAP2K7	Unknown	0		G047_GJA1_pS279	G082_MAPK3_D_030_Pkinase
G228_ARHGEF7_D_051_SH3_2	SH3	1		G070_MAP2K1_pT292	G127_RAF1_D_030_Pkinase		G107_PLD2	G114_PRKCI		G074_MAP2K7_D_D-site	D-site	0		G047_GJA1_pS282	G082_MAPK3_D_030_Pkinase
G092_PAK1_D_043_PBD	PBD	1		G070_MAP2K1_D_D-site	G080_MAPK1_D_030_Pkinase		G107_PLD2	G115_PRKCZ		G074_MAP2K7_D_030_Pkinase	kinase	0		G047_GJA1_pS255	G083_MAPK7_D_030_Pkinase
G169_TNK2_D_048_GTPase_binding	GTPase binding	1		G070_MAP2K1_pT286	G127_RAF1_D_030_Pkinase		G107_PLD2	G191_PRKCE		G075_MAP3K1_D_030_Pkinase	kinase	0		G047_GJA1_pS282	G083_MAPK7_D_030_Pkinase
G228_ARHGEF7_D_019_RhoGEF	GEF	3		G071_MAP2K2_D_030_Pkinase	G080_MAPK1_pT185		G115_PRKCZ	G190_PDPK1		G079_MAP3K4_D_030_Pkinase	kinase	0		G047_GJA1_pS368	G113_PRKCG_D_030_Pkinase
G140_RPS6KA3_D_030_Pkinase_D2	kinase	1		G071_MAP2K2_D_030_Pkinase	G080_MAPK1_pY187		G117_PTK2B	G119_PTPN11		G091_NRAS_D_042_Ras	Ras	0		G047_GJA1_pY247	G160_SRC_D_004_Pkinase_Tyr
G160_SRC_pY530	p-site	3		G071_MAP2K2_D_030_Pkinase	G082_MAPK3_pT202		G117_PTK2B	G160_SRC		G098_PIK3CG_D_114_PI3K_p85B	p85B	0		G047_GJA1_pY265	G160_SRC_D_004_Pkinase_Tyr
G144_SH3GL2_D_007_SH3_1	SH3	1		G071_MAP2K2_D_D-site	G080_MAPK1_D_030_Pkinase		G119_PTPN11	G124_PXN		G106_PLD1_pT147	p-site	0		G050_GRB2_D_007_SH3_1_D1	G061_JAK2_494_to_506
G081_MAPK14	Unknown	2		G071_MAP2K2_pS218	G127_RAF1_D_030_Pkinase		G119_PTPN11	G160_SRC		G106_PLD1_pS2	p-site	1		G050_GRB2_D_007_SH3_1_D2	G061_JAK2_494_to_506
G082_MAPK3	Unknown	1		G071_MAP2K2_pS218	G075_MAP3K1_D_030_Pkinase		G119_PTPN11	G164_STAT5A		G106_PLD1_pS561	p-site	1		G050_GRB2_D_006_SH2	G104_PLCG1_pY783
G084_MAPK8	Unknown	3		G072_MAP2K3_D_030_Pkinase	G081_MAPK14_pT180		G122_PTPN6	G160_SRC		G106_PLD1	Unknown	0		G050_GRB2_D_006_SH2	G117_PTK2B_pY881
G032_EGFR_D_002_Recep_L_domain_D1	Receptor L domain	1		G072_MAP2K3_D-site	G081_MAPK14_D_030_Pkinase		G125_RAB5A	G170_USP6NL		G107_PLD2	Unknown	0		G050_GRB2_D_006_SH2	G119_PTPN11_pY584
G038_EPS15_pY849	p-site	1		G073_MAP2K5_D_036_PB1	G077_MAP3K2_D_036_PB1		G125_RAB5A	G179_RIN1		G140_RPS6KA3_D_030_Pkinase_D1	kinase	0		G050_GRB2_D_006_SH2	G147_SHC1_pY427
G041_ERRFI1_315_374	Undefined	1		G080_MAPK1_D_030_Pkinase	G234_P53_pS33		G126_RAC1	G156_SOS1		G140_RPS6KA3_pT365	p-site	0		G050_GRB2_D_007_SH3_1_D1	G156_SOS1_1149_to_1158
G044_GAB1_pY285	p-site	1		G080_MAPK1_D_030_Pkinase	G140_RPS6KA3_pT365		G126_RAC1	G171_VAV1		G140_RPS6KA3_pS369	p-site	1		G050_GRB2_D_007_SH3_1_D1	G156_SOS1_1133_to_1333
G044_GAB1_D_MBD	MBD	4		G080_MAPK1_D_030_Pkinase	G087_MYC_pT58		G126_RAC1	G172_VAV2		G140_RPS6KA3_pT577	p-site	1		G050_GRB2_D_007_SH3_1_D1	G157_SOS2_1019_to_1032
G088_NCK1_D_006_SH2	SH2	1		G080_MAPK1_D_030_Pkinase	G121_PTPN5_D_KIM		G126_RAC1	G173_VAV3		G229_MAP3K11_D_004_Pkinase_Tyr	kinase	0		G050_GRB2_D_007_SH3_1_D2	G157_SOS2_1019_to_1032
G099_PIK3R1_D_006_SH2_D1	SH2	12		G080_MAPK1_D_030_Pkinase	G123_PTPRR_pT361		G126_RAC1	G228_ARHGEF7		G235_ERBB2	Unknown	0		G050_GRB2_pY160	G160_SRC_D_004_Pkinase_Tyr
G099_PIK3R1_D_006_SH2_D2	SH2	11		G080_MAPK1_D_030_Pkinase	G123_PTPRR_D_KIM		G126_RAC1	G229_MAP3K11		G235_ERBB2_pY1023	p-site	0		G050_GRB2_D_007_SH3_1_D2	G171_VAV1_D_051_SH3_2
G100_PIK3R2_D_006_SH2_D1	SH2	4		G080_MAPK1_D_030_Pkinase	G127_RAF1_pS29		G126_RAC1	G233_ARHGAP3		G236_ERBB3	Unknown	0		G057_HRAS_D_042_Ras	G098_PIK3CG_D_025_PI3K_rbd
G104_PLCG1_pY472	p-site	1		G080_MAPK1_D_030_Pkinase	G138_RPS6KA1_D_D-domain		G127_RAF1	G176_YWHAB		G236_ERBB3_pY1289	p-site	0		G057_HRAS_D_042_Ras	G098_PIK3CG_D_028_PI3_PI4_kinase
G104_PLCG1_D_006_SH2_D1	SH2	6		G080_MAPK1_D_030_Pkinase	G151_SMAD3_pT179		G127_RAF1	G187_BRAF		G236_ERBB3_pY1276	p-site	0		G057_HRAS_D_042_Ras	G098_PIK3CG
G104_PLCG1_D_006_SH2_D2	SH2	6		G080_MAPK1_D_030_Pkinase	G156_SOS1_pS1132		G127_RAF1	G188_KSR1		G236_ERBB3_pY1262	p-site	0		G057_HRAS_D_042_Ras	G127_RAF1_D_035_RBD
G105_PLCG2_D_006_SH2_D1	SH2	3		G080_MAPK1_D_030_Pkinase	G156_SOS1_pS1167		G128_RALB	G129_RALBP1		G236_ERBB3_pY1222	p-site	0		G057_HRAS_D_042_Ras	G130_RALGDS_D_034_RA
G119_PTPN11_D_006_SH2_D1	SH2	3		G080_MAPK1_D_030_Pkinase	G158_SP1_pT453		G128_RALB	G130_RALGDS		G236_ERBB3_pY1197	p-site	1		G057_HRAS_D_042_Ras	G131_RASA1_D_011_RasGAP
G122_PTPN6_D_006_SH2_D1	SH2	3		G080_MAPK1_D_030_Pkinase	G185_DUSP4_D_KIM		G129_RALBP1	G184_RALA		G236_ERBB3_pY868	p-site	1		G057_HRAS_D_042_Ras	G156_SOS1_D_023_RasGEF_N
G131_RASA1_pY460	p-site	1		G080_MAPK1_D_030_Pkinase	G186_DUSP6_D_KIM		G130_RALGDS	G184_RALA		G236_ERBB3_pY1260	p-site	0		G057_HRAS_D_042_Ras	G156_SOS1_D_024_RasGEF
G131_RASA1_D_006_SH2_D1	SH2	13		G080_MAPK1_pT185	G121_PTPN5_D_012_Y_phosphatase		G140_RPS6KA3	G156_SOS1		G236_ERBB3_pY1054	p-site	1		G057_HRAS_D_042_Ras	G179_RIN1_D_034_RA
G136_RGS16_pY168	p-site	1		G080_MAPK1_pT185	G123_PTPRR_D_012_Y_phosphatase		G140_RPS6KA3	G190_PDPK1		G237_ERBB4_pY1284	p-site	0		G057_HRAS_D_042_Ras	G187_BRAF_D_035_RBD
G147_SHC1_D_005_PID	PID	9		G080_MAPK1_pT185	G185_DUSP4_D_040_DSPc		G147_SHC1	G160_SRC		G237_ERBB4_pY1188	p-site	1		G061_JAK2_pY1007	G119_PTPN11_D_012_Y_phosphatase
G161_STAT1_pY701	p-site	3		G080_MAPK1_pY187	G121_PTPN5_D_012_Y_phosphatase		G156_SOS1	G160_SRC		G237_ERBB4	Unknown	0		G061_JAK2_D_004_Pkinase_Tyr_D1	G161_STAT1_pY701
G165_STAT5B_pY699	p-site	1		G080_MAPK1_pY187	G123_PTPRR_D_012_Y_phosphatase		G160_SRC	G161_STAT1		G236_ERBB3_pY1224	p-site	0		G061_JAK2_D_004_Pkinase_Tyr_D2	G161_STAT1_pY701
G172_VAV2_D_006_SH2	SH2	4		G080_MAPK1_pY187	G185_DUSP4_D_040_DSPc		G160_SRC	G163_STAT3		G187_BRAF_D_030_Pkinase	kinase	0		G061_JAK2_D_004_Pkinase_Tyr_D1	G164_STAT5A_pY694
G038_EPS15_1_313	PRD	1		G080_MAPK1	G186_DUSP6_D_040_DSPc		G160_SRC	G190_PDPK1		G011_CASP9_pS183	p-site	0		G061_JAK2_D_004_Pkinase_Tyr_D2	G164_STAT5A_pY694
G156_SOS1	Unknown	1		G081_MAPK14_D_030_Pkinase	G230_MAP2K4_D_D-site		G171_VAV1	G222_RHOA		G011_CASP9_pS196	p-site	1		G062_JUN_pS73	G084_MAPK8_D_030_Pkinase
G170_USP6NL	Unknown	1		G081_MAPK14_D_030_Pkinase	G231_MAP2K6_D_D-site		G172_VAV2	G222_RHOA		G043_FOXO1A_pT24	p-site	0		G062_JUN_G062_D_D-domain	G084_MAPK8_D_030_Pkinase
G062_JUN_G062_D_071_bZIP_1	ZIP_1	1		G081_MAPK14_D_030_Pkinase	G234_P53_pS33		G173_VAV3	G222_RHOA		G043_FOXO1A_pS256	p-site	1		G065_KRAS_D_042_Ras	G127_RAF1_D_035_RBD
G083_MAPK7_D_030_Pkinase	kinase	1		G081_MAPK14_D_030_Pkinase	G185_DUSP4_D_KIM		G176_YWHAB	G187_BRAF		G043_FOXO1A_pS319	p-site	1		G065_KRAS_D_042_Ras	G130_RALGDS_D_034_RA
G113_PRKCG_D_030_Pkinase	kinase	3		G081_MAPK14_pT180	G185_DUSP4_D_040_DSPc		G190_PDPK1	G191_PRKCE		G045_GAB2_pS159	p-site	0		G065_KRAS_D_042_Ras	G156_SOS1_D_023_RasGEF_N
G061_JAK2_494_to_506	PRD	2		G081_MAPK14_pY182	G185_DUSP4_D_040_DSPc		G222_RHOA	G228_ARHGEF7		G048_GRB10_pS428	p-site	0		G065_KRAS_D_042_Ras	G156_SOS1_D_024_RasGEF
G117_PTK2B_pY881	p-site	1		G082_MAPK3_D_030_Pkinase	G140_RPS6KA3_pT365		G228_ARHGEF7	G222_RHOA		G126_RAC1_pS71	p-site	0		G065_KRAS_D_042_Ras	G187_BRAF_D_035_RBD
G119_PTPN11_pY584	p-site	1		G082_MAPK3_D_030_Pkinase	G087_MYC_pT58		G229_MAP3K11	G230_MAP2K4		G160_SRC_D_007_SH3_1	SH3	0		G069_KRT8_pS74	G081_MAPK14_D_030_Pkinase
G147_SHC1_pY427	p-site	1		G082_MAPK3_D_030_Pkinase	G121_PTPN5_D_KIM		G229_MAP3K11	G231_MAP2K6		G193_BAD_pS75	p-site	0		G070_MAP2K1_pS218	G075_MAP3K1_D_030_Pkinase
G156_SOS1_1149_to_1158	PRD	1		G082_MAPK3_D_030_Pkinase	G123_PTPRR_pT361		G230_MAP2K4	G075_MAP3K1		G193_BAD_pS99	p-site	1		G070_MAP2K1_pS222	G075_MAP3K1_D_030_Pkinase
G156_SOS1_1133_to_1333	PRD	2		G082_MAPK3_D_030_Pkinase	G123_PTPRR_D_KIM		G230_MAP2K4	G077_MAP3K2		G193_BAD_pS136	p-site	0		G070_MAP2K1_D_030_Pkinase	G080_MAPK1_pY187
G157_SOS2_1019_to_1032	PRD	2		G082_MAPK3_D_030_Pkinase	G156_SOS1_pS1167		G230_MAP2K4	G079_MAP3K4		G150_SMAD2_pS110	p-site	0		G070_MAP2K1_pT292	G080_MAPK1_D_030_Pkinase
G171_VAV1_D_051_SH3_2	SH3	1		G082_MAPK3_D_030_Pkinase	G185_DUSP4_D_KIM		G230_MAP2K4	G084_MAPK8		G150_SMAD2_pS240	p-site	1		G070_MAP2K1_D_D-site	G080_MAPK1_D_030_Pkinase
G098_PIK3CG_D_025_PI3K_rbd	RBD	3		G082_MAPK3_D_030_Pkinase	G156_SOS1_pS1137		G231_MAP2K6	G079_MAP3K4		G150_SMAD2_pS260	p-site	1		G070_MAP2K1_D_030_Pkinase	G082_MAPK3_pT202
G098_PIK3CG_D_028_PI3_PI4_kinase	kinase	3		G082_MAPK3_pT202	G121_PTPN5_D_012_Y_phosphatase		G231_MAP2K6	G081_MAPK14		P_032_EGFR_1063_to_1075		0		G070_MAP2K1_D_030_Pkinase	G082_MAPK3_pY204
G098_PIK3CG	Unknown	3		G082_MAPK3_pT202	G123_PTPRR_D_012_Y_phosphatase		G232_LIMK1	G092_PAK1		G146_SH3KBP1_D_007_SH3_1_D1	SH3	0		G070_MAP2K1_pT292	G127_RAF1_D_030_Pkinase
G127_RAF1_D_035_RBD	RBD	3		G082_MAPK3_pT202	G185_DUSP4_D_040_DSPc		G234_P53	G080_MAPK1		G146_SH3KBP1_D_007_SH3_1_D2	SH3	0		G070_MAP2K1_pS222	G127_RAF1_D_030_Pkinase
G130_RALGDS_D_034_RA	RA	2		G084_MAPK8_D_030_Pkinase	G234_P53		G234_P53	G081_MAPK14		G159_SPRY2_pY55	p-site	0		G070_MAP2K1_pT286	G127_RAF1_D_030_Pkinase
G131_RASA1_D_011_RasGAP	GAP	3		G084_MAPK8_D_030_Pkinase	G230_MAP2K4_D_D-site		G234_P53	G084_MAPK8		G159_SPRY2_49_to_61		0		G070_MAP2K1_pT386	G127_RAF1_D_030_Pkinase
G156_SOS1_D_023_RasGEF_N	GEF	3		G084_MAPK8_D_030_Pkinase	G074_MAP2K7_D_D-site		G235_ERBB2	G040_EPS8		G160_SRC_413_to_425		0		G070_MAP2K1_pS218	G127_RAF1_D_030_Pkinase
G179_RIN1_D_034_RA	RA	3		G084_MAPK8_D_030_Pkinase	G185_DUSP4_D_KIM		G235_ERBB2	G044_GAB1		G228_ARHGEF7_D_051_SH3_2	SH3	0		G070_MAP2K1_pS222	G187_BRAF_D_030_Pkinase
G187_BRAF_D_035_RBD	RBD	2		G084_MAPK8_pT183	G185_DUSP4_D_040_DSPc		G235_ERBB2	G050_GRB2		G092_PAK1_D_043_PBD	PBD	0		G070_MAP2K1_pS218	G187_BRAF_D_030_Pkinase
G164_STAT5A_pY694	p-site	2		G088_NCK1_D_007_SH3_1_D1	G131_RASA1_Pro_135_145		G235_ERBB2	G051_GRB7		G169_TNK2_D_048_GTPase_binding	GTPase binding	0		G070_MAP2K1_D_030_Pkinase	G188_KSR1_D_004_Pkinase_Tyr
G188_KSR1_D_004_Pkinase_Tyr	kinase	2		G088_NCK1_D_007_SH3_1_D1	G174_WASL_304_to_316		G235_ERBB2	G099_PIK3R1		G228_ARHGEF7_D_019_RhoGEF	GEF	0		G071_MAP2K2_D_030_Pkinase	G080_MAPK1_pT185
G077_MAP3K2_D_036_PB1	PB1	1		G088_NCK1_D_007_SH3_1_D2	G174_WASL_304_to_316		G235_ERBB2	G100_PIK3R2		G140_RPS6KA3_D_030_Pkinase_D2	kinase	0		G071_MAP2K2_D_030_Pkinase	G080_MAPK1_pY187
G087_MYC_pT58	p-site	2		G092_PAK1_D_183_to_188	G126_RAC1_D_042_Ras		G235_ERBB2	G101_PIK3R3		G160_SRC_pY530	p-site	0		G071_MAP2K2_D_D-site	G080_MAPK1_D_030_Pkinase
G121_PTPN5_D_KIM	KIM	2		G092_PAK1_D_030_Pkinase	G232_LIMK1_pT508		G235_ERBB2	G104_PLCG1		G144_SH3GL2_D_007_SH3_1	SH3	0		G071_MAP2K2_D_030_Pkinase	G082_MAPK3_pT202
G121_PTPN5_D_012_Y_phosphatase	phosphatase	3		G092_PAK1_D_030_Pkinase	G193_BAD_pS136		G235_ERBB2	G105_PLCG2		G081_MAPK14	Unknown	0		G071_MAP2K2_D_030_Pkinase	G082_MAPK3_pY204
G123_PTPRR_pT361	p-site	2		G092_PAK1_D_030_Pkinase	G127_RAF1_pS338		G235_ERBB2	G119_PTPN11		G082_MAPK3	Unknown	0		G071_MAP2K2_pS218	G127_RAF1_D_030_Pkinase
G123_PTPRR_D_KIM	KIM	2		G092_PAK1_D_030_Pkinase	G193_BAD_pS112		G235_ERBB2	G122_PTPN6		G084_MAPK8	Unknown	0		G071_MAP2K2_pS222	G127_RAF1_D_030_Pkinase
G123_PTPRR_D_012_Y_phosphatase	phosphatase	3		G095_PIK3CA_D_114_PI3K_p85B	G099_PIK3R1_D_inter_SH2		G235_ERBB2	G131_RASA1		G032_EGFR_D_002_Recep_L_domain_D1	Receptor L domain	0		G072_MAP2K3_D_030_Pkinase	G081_MAPK14_pT180
G127_RAF1_pS29	p-site	1		G095_PIK3CA_D_114_PI3K_p85B	G100_PIK3R2_D_inter_SH2		G235_ERBB2	G147_SHC1		G032_EGFR_D_002_Recep_L_domain_D2	Receptor L domain	1		G072_MAP2K3_D-site	G081_MAPK14_D_030_Pkinase
G138_RPS6KA1_D_D-domain	death domain	1		G095_PIK3CA_D_114_PI3K_p85B	G101_PIK3R3_D_inter_SH2		G235_ERBB2	G172_VAV2		G038_EPS15_pY849	p-site	0		G073_MAP2K5_D_036_PB1	G077_MAP3K2_D_036_PB1
G151_SMAD3_pT179	p-site	1		G096_PIK3CB_D_114_PI3K_p85B	G099_PIK3R1_D_inter_SH2		G235_ERBB2	G237_ERBB4		G041_ERRFI1_315_374		0		G080_MAPK1_D_030_Pkinase	G087_MYC_pT58
G156_SOS1_pS1132	p-site	1		G096_PIK3CB_D_114_PI3K_p85B	G100_PIK3R2_D_inter_SH2		G236_ERBB3	G040_EPS8		G044_GAB1_pY285	p-site	0		G080_MAPK1_D_030_Pkinase	G087_MYC_pS62
G156_SOS1_pS1167	p-site	3		G096_PIK3CB_D_114_PI3K_p85B	G101_PIK3R3_D_inter_SH2		G236_ERBB3	G044_GAB1		G044_GAB1_pY307	p-site	1		G080_MAPK1_D_030_Pkinase	G121_PTPN5_D_KIM
G158_SP1_pT453	p-site	1		G097_PIK3CD_D_114_PI3K_p85B	G099_PIK3R1_D_inter_SH2		G236_ERBB3	G050_GRB2		G044_GAB1_pY406	p-site	1		G080_MAPK1_pT185	G121_PTPN5_D_012_Y_phosphatase
G185_DUSP4_D_KIM	KIM	4		G097_PIK3CD_D_114_PI3K_p85B	G100_PIK3R2_D_inter_SH2		G236_ERBB3	G099_PIK3R1		G044_GAB1_pY619	p-site	1		G080_MAPK1_pY187	G121_PTPN5_D_012_Y_phosphatase
G185_DUSP4_D_040_DSPc	DSPc	6		G099_PIK3R1_Pro_80_to_104	G160_SRC_D_007_SH3_1		G236_ERBB3	G100_PIK3R2		G044_GAB1_D_MBD	MBD	0		G080_MAPK1_D_030_Pkinase	G123_PTPRR_pT361
G186_DUSP6_D_KIM	KIM	1		G104_PLCG1_D_007_SH3_1	G156_SOS1_1121_to_1134		G236_ERBB3	G101_PIK3R3		G088_NCK1_D_006_SH2	SH2	0		G080_MAPK1_D_030_Pkinase	G123_PTPRR_D_KIM
G186_DUSP6_D_040_DSPc	DSPc	1		G104_PLCG1_pY783	G160_SRC_D_004_Pkinase_Tyr		G236_ERBB3	G104_PLCG1		G099_PIK3R1_D_006_SH2_D1	SH2	0		G080_MAPK1_pT185	G123_PTPRR_D_012_Y_phosphatase
G156_SOS1_pS1137	p-site	2		G115_PRKCZ_pT410	G190_PDPK1_D_030_Pkinase		G236_ERBB3	G105_PLCG2		G099_PIK3R1_D_006_SH2_D2	SH2	0		G080_MAPK1_pY187	G123_PTPRR_D_012_Y_phosphatase
G131_RASA1_Pro_135_145	PRD	1		G117_PTK2B_pY906	G119_PTPN11_D_012_Y_phosphatase		G236_ERBB3	G119_PTPN11		G100_PIK3R2_D_006_SH2_D1	SH2	0		G080_MAPK1_D_030_Pkinase	G127_RAF1_pS29
G174_WASL_304_to_316	PRD	2		G117_PTK2B_pY402	G160_SRC_D_006_SH2		G236_ERBB3	G122_PTPN6		G104_PLCG1_pY472	p-site	0		G080_MAPK1_D_030_Pkinase	G127_RAF1_pS289
G127_RAF1_pS338	p-site	1		G117_PTK2B_Pro_852_to_1052	G160_SRC_D_007_SH3_1		G236_ERBB3	G131_RASA1		G104_PLCG1_pY771	p-site	1		G080_MAPK1_D_030_Pkinase	G127_RAF1_pS296
G099_PIK3R1_D_inter_SH2	inter SH2	4		G119_PTPN11_D_012_Y_phosphatase	G160_SRC_pY530		G236_ERBB3	G147_SHC1		G104_PLCG1_D_006_SH2_D1	SH2	0		G080_MAPK1_D_030_Pkinase	G127_RAF1_pS301
G100_PIK3R2_D_inter_SH2	inter SH2	4		G119_PTPN11_D_012_Y_phosphatase	G164_STAT5A_pY694		G236_ERBB3	G172_VAV2		G104_PLCG1_D_006_SH2_D2	SH2	0		G080_MAPK1_D_030_Pkinase	G127_RAF1_pS642
G101_PIK3R3_D_inter_SH2	inter SH2	3		G119_PTPN11_D_012_Y_phosphatase	G124_PXN		G237_ERBB4	G099_PIK3R1		G105_PLCG2_D_006_SH2_D1	SH2	0		G080_MAPK1_D_030_Pkinase	G138_RPS6KA1_D_D-domain
G156_SOS1_1121_to_1134	Undefined	1		G122_PTPN6_D_012_Y_phosphatase	G160_SRC_pY530		G237_ERBB4	G100_PIK3R2		G119_PTPN11_D_006_SH2_D1	SH2	0		G080_MAPK1_D_030_Pkinase	G140_RPS6KA3_pT365
G160_SRC_D_006_SH2	SH2	1		G122_PTPN6_D_012_Y_phosphatase	G160_SRC_pY338		G237_ERBB4	G101_PIK3R3		G122_PTPN6_D_006_SH2_D1	SH2	0		G080_MAPK1_D_030_Pkinase	G140_RPS6KA3_pS369
G124_PXN	Unknown	1		G125_RAB5A_D_123_Rab	G170_USP6NL_D_140_TBC		G237_ERBB4	G147_SHC1		G122_PTPN6_D_006_SH2_D2	SH2	1		G080_MAPK1_D_030_Pkinase	G140_RPS6KA3_pT577
G160_SRC_pY338	p-site	1		G125_RAB5A_D_123_Rab	G179_RIN1_D_033_VPS9		G127_RAF1	G127_RAF1		G131_RASA1_pY460	p-site	0		G080_MAPK1_D_030_Pkinase	G151_SMAD3_pT179
G170_USP6NL_D_140_TBC	TBC	1		G126_RAC1_D_042_Ras	G171_VAV1_D_019_RhoGEF		G187_BRAF	G187_BRAF		G131_RASA1_D_006_SH2_D1	SH2	0		G080_MAPK1_D_030_Pkinase	G151_SMAD3_pS204
G184_RALA_D_042_Ras	Ras	2		G126_RAC1_D_042_Ras	G172_VAV2_D_019_RhoGEF					G136_RGS16_pY168	p-site	0		G080_MAPK1_D_030_Pkinase	G151_SMAD3_pS208
G163_STAT3_pY705	p-site	1		G126_RAC1_D_042_Ras	G173_VAV3_D_019_RhoGEF					G136_RGS16_pY177	p-site	1		G080_MAPK1_D_030_Pkinase	G151_SMAD3_pS213
G190_PDPK1_pY373	p-site	1		G126_RAC1_D_042_Ras	G075_MAP3K1_D_030_Pkinase		Added self binding			G147_SHC1_D_005_PID	PID	0		G080_MAPK1_D_030_Pkinase	G156_SOS1_pS1132
G191_PRKCE	Unknown	1		G126_RAC1_D_042_Ras	G079_MAP3K4_D_030_Pkinase					G161_STAT1_pY701	p-site	0		G080_MAPK1_D_030_Pkinase	G156_SOS1_pS1167
G077_MAP3K2_D_030_Pkinase	kinase	1		G126_RAC1_D_042_Ras	G228_ARHGEF7_D_019_RhoGEF		268 Edges between 127 Proteins			G165_STAT5B_pY699	p-site	0		G080_MAPK1_D_030_Pkinase	G156_SOS1_pS1178
G051_GRB7_D_006_SH2	SH2	2		G126_RAC1_D_042_Ras	G156_SOS1_D_019_RhoGEF					G165_STAT5B_pY725	p-site	1		G080_MAPK1_D_030_Pkinase	G156_SOS1_pS1193
G237_ERBB4_Pkinase_Tyr	kinase	1		G126_RAC1_D_042_Ras	G229_MAP3K11_D_CRIB					G165_STAT5B_pY740	p-site	1		G080_MAPK1_D_030_Pkinase	G156_SOS1_pS1197
G156_SOS1_D_019_RhoGEF	GEF	2		G126_RAC1_D_042_Ras	G233_ARHGAP3_D_029_RhoGAP					G165_STAT5B_pY743	p-site	1		G080_MAPK1_D_030_Pkinase	G158_SP1_pT453
G229_MAP3K11_D_CRIB	CRIB	2		G127_RAF1_pS259	G176_YWHAB_D_143_13-3-3					G172_VAV2_D_006_SH2	SH2	0		G080_MAPK1_D_030_Pkinase	G158_SP1_pT739
G233_ARHGAP3_D_029_RhoGAP	GAP	2		G127_RAF1_D_030_Pkinase	G127_RAF1_D_030_Pkinase					G038_EPS15_1_313	PRD	0		G080_MAPK1_D_030_Pkinase	G185_DUSP4_D_KIM
G092_PAK1_D_Pro_rich	PRD	2		G127_RAF1_D_030_Pkinase	G187_BRAF_D_030_Pkinase					G156_SOS1	Unknown	0		G080_MAPK1_pT185	G185_DUSP4_D_040_DSPc
G193_BAD_pS112	p-site	1		G127_RAF1_D_030_Pkinase	G188_KSR1_D_004_Pkinase_Tyr					G170_USP6NL	Unknown	0		G080_MAPK1_pY187	G185_DUSP4_D_040_DSPc
G111_PRKCA_D_030_Pkinase	kinase	2		G128_RALB_D_042_Ras	G129_RALBP1_D_RalBD					G062_JUN_G062_D_071_bZIP_1	ZIP_1	0		G080_MAPK1_D_030_Pkinase	G186_DUSP6_D_KIM
G112_PRKCB1_D_030_Pkinase	kinase	2		G128_RALB_D_042_Ras	G130_RALGDS_D_023_RasGEF_N					G083_MAPK7_D_030_Pkinase	kinase	0		G080_MAPK1	G186_DUSP6_D_040_DSPc
G114_PRKCI_D_030_Pkinase	kinase	2		G129_RALBP1_D_RalBD	G184_RALA_D_042_Ras					G113_PRKCG_D_030_Pkinase	kinase	0		G080_MAPK1_D_030_Pkinase	G186_DUSP6_pS159
G115_PRKCZ_D_030_Pkinase	kinase	2		G130_RALGDS_D_023_RasGEF_N	G184_RALA_D_042_Ras					G061_JAK2_494_to_506	PRD	0		G080_MAPK1_D_030_Pkinase	G186_DUSP6_pS197
G191_PRKCE_D_030_Pkinase	kinase	2		G147_SHC1_pY350	G160_SRC_D_004_Pkinase_Tyr					G117_PTK2B_pY881	p-site	0		G081_MAPK14_D_030_Pkinase	G185_DUSP4_D_KIM
G179_RIN1_D_033_VPS9	VPS9	1		G156_SOS1_1021_to_1034	G160_SRC_D_007_SH3_1					G119_PTPN11_pY584	p-site	0		G081_MAPK14_pT180	G185_DUSP4_D_040_DSPc
G231_MAP2K6_pS207	p-site	1		G160_SRC_D_004_Pkinase_Tyr	G161_STAT1_pY701					G147_SHC1_pY427	p-site	0		G081_MAPK14_pY182	G185_DUSP4_D_040_DSPc
G119_PTPN11_D_006_SH2_D2	SH2	2		G160_SRC_D_004_Pkinase_Tyr	G163_STAT3_pY705					G156_SOS1_1149_to_1158	PRD	0		G082_MAPK3_D_030_Pkinase	G121_PTPN5_D_KIM
G105_PLCG2_D_006_SH2_D2	SH2	2		G160_SRC_D_004_Pkinase_Tyr	G190_PDPK1_pY373					G156_SOS1_1133_to_1333	PRD	0		G082_MAPK3_pT202	G121_PTPN5_D_012_Y_phosphatase
G147_SHC1_D_006_SH2	SH2	2		G171_VAV1_D_019_RhoGEF	G222_RHOA_D_042_Ras					G157_SOS2_1019_to_1032	PRD	0		G082_MAPK3_pY204	G121_PTPN5_D_012_Y_phosphatase
G100_PIK3R2_D_006_SH2_D2	SH2	1		G172_VAV2_D_019_RhoGEF	G222_RHOA_D_042_Ras					G171_VAV1_D_051_SH3_2	SH3	0		G082_MAPK3_D_030_Pkinase	G123_PTPRR_pT361
G101_PIK3R3_D_006_SH2_D1	SH2	9		G173_VAV3_D_019_RhoGEF	G222_RHOA_D_042_Ras					G098_PIK3CG_D_025_PI3K_rbd	RBD	0		G082_MAPK3_D_030_Pkinase	G123_PTPRR_D_KIM
G101_PIK3R3_D_006_SH2_D2	SH2	8		G176_YWHAB_D_143_13-3-3	G187_BRAF_D_030_Pkinase					G098_PIK3CG_D_028_PI3_PI4_kinase	kinase	1		G082_MAPK3_pT202	G123_PTPRR_D_012_Y_phosphatase
				G190_PDPK1_D_030_Pkinase	G140_RPS6KA3_pT365					G098_PIK3CG	Unknown	1		G082_MAPK3_pY204	G123_PTPRR_D_012_Y_phosphatase
				G190_PDPK1_D_030_Pkinase	G191_PRKCE					G127_RAF1_D_035_RBD	RBD	0		G082_MAPK3_D_030_Pkinase	G140_RPS6KA3_pT365
				G222_RHOA_D_042_Ras	G228_ARHGEF7_D_019_RhoGEF					G130_RALGDS_D_034_RA	RA	0		G082_MAPK3_D_030_Pkinase	G140_RPS6KA3_pS369
				G230_MAP2K4	G075_MAP3K1_D_030_Pkinase					G131_RASA1_D_011_RasGAP	GAP	0		G082_MAPK3_D_030_Pkinase	G140_RPS6KA3_pT577
				G230_MAP2K4	G079_MAP3K4_D_030_Pkinase					G156_SOS1_D_023_RasGEF_N	GEF	0		G082_MAPK3_D_030_Pkinase	G156_SOS1_pS1137
				G230_MAP2K4	G229_MAP3K11_D_004_Pkinase_Tyr					G156_SOS1_D_024_RasGEF	GEF	1		G082_MAPK3_D_030_Pkinase	G156_SOS1_pS1167
				G230_MAP2K4	G077_MAP3K2_D_030_Pkinase					G179_RIN1_D_034_RA	RA	0		G082_MAPK3_D_030_Pkinase	G156_SOS1_pS1178
				G231_MAP2K6	G079_MAP3K4_D_030_Pkinase					G187_BRAF_D_035_RBD	RBD	0		G082_MAPK3_D_030_Pkinase	G156_SOS1_pS1193
				G235_ERBB2_pY1221	G099_PIK3R1_D_006_SH2_D1					G164_STAT5A_pY694	p-site	0		G082_MAPK3_D_030_Pkinase	G156_SOS1_pS1197
				G235_ERBB2_pY1221	G099_PIK3R1_D_006_SH2_D2					G188_KSR1_D_004_Pkinase_Tyr	kinase	0		G082_MAPK3_D_030_Pkinase	G185_DUSP4_D_KIM
				G235_ERBB2_pY1221	G100_PIK3R2_D_006_SH2_D1					G077_MAP3K2_D_036_PB1	PB1	0		G082_MAPK3_pT202	G185_DUSP4_D_040_DSPc
				G235_ERBB2_pY1221	G104_PLCG1_D_006_SH2_D1					G087_MYC_pT58	p-site	0		G082_MAPK3_pY204	G185_DUSP4_D_040_DSPc
				G235_ERBB2_pY1221	G104_PLCG1_D_006_SH2_D2					G087_MYC_pS62	p-site	1		G084_MAPK8_D_030_Pkinase	G185_DUSP4_D_KIM
				G235_ERBB2_pY1221	G131_RASA1_D_006_SH2_D1					G121_PTPN5_D_KIM	KIM	0		G084_MAPK8_pT183	G185_DUSP4_D_040_DSPc
				G235_ERBB2_pY1221	G147_SHC1_D_005_PID					G121_PTPN5_D_012_Y_phosphatase	phosphatase	0		G084_MAPK8_pY185	G185_DUSP4_D_040_DSPc
				G235_ERBB2_pY1221	G172_VAV2_D_006_SH2					G123_PTPRR_pT361	p-site	0		G088_NCK1_D_007_SH3_1_D1	G131_RASA1_Pro_135_145
				G235_ERBB2_pY1221	G051_GRB7_D_006_SH2					G123_PTPRR_D_KIM	KIM	1		G088_NCK1_D_007_SH3_1_D3	G131_RASA1_Pro_135_145
				G235_ERBB2_pY1221	G101_PIK3R3_D_006_SH2_D2					G123_PTPRR_D_012_Y_phosphatase	phosphatase	0		G088_NCK1_D_007_SH3_1_D1	G174_WASL_304_to_316
				G235_ERBB2_Pkinase_Tyr	G237_ERBB4_Pkinase_Tyr					G127_RAF1_pS29	p-site	0		G088_NCK1_D_007_SH3_1_D2	G174_WASL_304_to_316
				G230_MAP2K4_D_030_Pkinase	G084_MAPK8					G127_RAF1_pS289	p-site	1		G088_NCK1_D_007_SH3_1_D3	G174_WASL_304_to_316
				G231_MAP2K6_D_030_Pkinase	G081_MAPK14					G127_RAF1_pS296	p-site	1		G092_PAK1_D_183_to_188	G126_RAC1_D_042_Ras
				G235_ERBB2_pY1139	G099_PIK3R1_D_006_SH2_D1					G127_RAF1_pS301	p-site	1		G092_PAK1_D_030_Pkinase	G127_RAF1_pS338
				G235_ERBB2_pY1139	G099_PIK3R1_D_006_SH2_D2					G127_RAF1_pS642	p-site	1		G095_PIK3CA_D_114_PI3K_p85B	G099_PIK3R1_D_inter_SH2
				G235_ERBB2_pY1139	G100_PIK3R2_D_006_SH2_D1					G138_RPS6KA1_D_D-domain	death domain	0		G095_PIK3CA_D_114_PI3K_p85B	G100_PIK3R2_D_inter_SH2
				G235_ERBB2_pY1139	G104_PLCG1_D_006_SH2_D2					G151_SMAD3_pT179	p-site	0		G095_PIK3CA_D_114_PI3K_p85B	G101_PIK3R3_D_inter_SH2
				G235_ERBB2_pY1139	G105_PLCG2_D_006_SH2_D1					G151_SMAD3_pS204	p-site	1		G096_PIK3CB_D_114_PI3K_p85B	G099_PIK3R1_D_inter_SH2
				G235_ERBB2_pY1139	G119_PTPN11_D_006_SH2_D1					G151_SMAD3_pS208	p-site	1		G096_PIK3CB_D_114_PI3K_p85B	G100_PIK3R2_D_inter_SH2
				G235_ERBB2_pY1139	G131_RASA1_D_006_SH2_D1					G151_SMAD3_pS213	p-site	1		G096_PIK3CB_D_114_PI3K_p85B	G101_PIK3R3_D_inter_SH2
				G235_ERBB2_pY1139	G172_VAV2_D_006_SH2					G156_SOS1_pS1132	p-site	0		G097_PIK3CD_D_114_PI3K_p85B	G099_PIK3R1_D_inter_SH2
				G235_ERBB2_pY1139	G051_GRB7_D_006_SH2					G156_SOS1_pS1167	p-site	0		G097_PIK3CD_D_114_PI3K_p85B	G100_PIK3R2_D_inter_SH2
				G235_ERBB2_pY1139	G119_PTPN11_D_006_SH2_D2					G156_SOS1_pS1178	p-site	1		G099_PIK3R1_Pro_80_to_104	G160_SRC_D_007_SH3_1
				G235_ERBB2_pY1139	G105_PLCG2_D_006_SH2_D2					G156_SOS1_pS1193	p-site	1		G099_PIK3R1_Pro_299_318	G160_SRC_D_007_SH3_1
				G235_ERBB2_pY1139	G101_PIK3R3_D_006_SH2_D1					G156_SOS1_pS1197	p-site	1		G104_PLCG1_D_007_SH3_1	G156_SOS1_1121_to_1134
				G235_ERBB2_pY1139	G101_PIK3R3_D_006_SH2_D2					G158_SP1_pT453	p-site	0		G104_PLCG1_pY783	G160_SRC_D_004_Pkinase_Tyr
				G235_ERBB2_pY1222	G099_PIK3R1_D_006_SH2_D1					G158_SP1_pT739	p-site	1		G115_PRKCZ_pT410	G190_PDPK1_D_030_Pkinase
				G235_ERBB2_pY1222	G099_PIK3R1_D_006_SH2_D2					G185_DUSP4_D_KIM	KIM	0		G117_PTK2B_pY906	G119_PTPN11_D_012_Y_phosphatase
				G235_ERBB2_pY1222	G104_PLCG1_D_006_SH2_D1					G185_DUSP4_D_040_DSPc	DSPc	0		G117_PTK2B_pY402	G160_SRC_D_006_SH2
				G235_ERBB2_pY1222	G104_PLCG1_D_006_SH2_D2					G186_DUSP6_D_KIM	KIM	0		G117_PTK2B_Pro_852_to_1052	G160_SRC_D_007_SH3_1
				G235_ERBB2_pY1222	G131_RASA1_D_006_SH2_D1					G186_DUSP6_D_040_DSPc	DSPc	0		G119_PTPN11_D_012_Y_phosphatase	G124_PXN
				G235_ERBB2_pY1222	G147_SHC1_D_005_PID					G186_DUSP6_pS159	p-site	1		G119_PTPN11_D_012_Y_phosphatase	G160_SRC_pY530
				G235_ERBB2_pY1222	G101_PIK3R3_D_006_SH2_D1					G186_DUSP6_pS197	p-site	1		G119_PTPN11_D_012_Y_phosphatase	G164_STAT5A_pY694
				G001_ABI1_D_007_SH3_1	G156_SOS1_1133_to_1333					G156_SOS1_pS1137	p-site	0		G122_PTPN6_D_012_Y_phosphatase	G160_SRC_pY338
				G072_MAP2K3_pS218	G229_MAP3K11_D_004_Pkinase_Tyr					G131_RASA1_Pro_135_145	PRD	0		G122_PTPN6_D_012_Y_phosphatase	G160_SRC_pY419
				G074_MAP2K7	G075_MAP3K1_D_030_Pkinase					G174_WASL_304_to_316	PRD	0		G122_PTPN6_D_012_Y_phosphatase	G160_SRC_pY530
				G074_MAP2K7_D_030_Pkinase	G084_MAPK8					G127_RAF1_pS338	p-site	0		G125_RAB5A_D_123_Rab	G170_USP6NL_D_140_TBC
				G091_NRAS_D_042_Ras	G098_PIK3CG_D_025_PI3K_rbd					G099_PIK3R1_D_inter_SH2	inter SH2	0		G126_RAC1_D_042_Ras	G171_VAV1_D_019_RhoGEF
				G091_NRAS_D_042_Ras	G098_PIK3CG_D_028_PI3_PI4_kinase					G100_PIK3R2_D_inter_SH2	inter SH2	0		G126_RAC1_D_042_Ras	G172_VAV2_D_019_RhoGEF
				G091_NRAS_D_042_Ras	G098_PIK3CG					G101_PIK3R3_D_inter_SH2	inter SH2	0		G126_RAC1_D_042_Ras	G173_VAV3_D_019_RhoGEF
				G091_NRAS_D_042_Ras	G127_RAF1_D_035_RBD					G156_SOS1_1121_to_1134		0		G126_RAC1_D_042_Ras	G228_ARHGEF7_D_019_RhoGEF
				G091_NRAS_D_042_Ras	G131_RASA1_D_011_RasGAP					G160_SRC_D_006_SH2	SH2	0		G127_RAF1_pS259	G176_YWHAB_D_143_13-3-3
				G091_NRAS_D_042_Ras	G156_SOS1_D_023_RasGEF_N					G124_PXN	Unknown	0		G127_RAF1_D_030_Pkinase	G187_BRAF_D_030_Pkinase
				G091_NRAS_D_042_Ras	G179_RIN1_D_034_RA					G160_SRC_pY338	p-site	0		G127_RAF1_D_030_Pkinase	G188_KSR1_D_004_Pkinase_Tyr
				G098_PIK3CG_D_114_PI3K_p85B	G099_PIK3R1_D_inter_SH2					G160_SRC_pY419	p-site	1		G128_RALB_D_042_Ras	G129_RALBP1_D_RalBD
				G098_PIK3CG_D_114_PI3K_p85B	G100_PIK3R2_D_inter_SH2					G170_USP6NL_D_140_TBC	TBC	0		G128_RALB_D_042_Ras	G130_RALGDS_D_023_RasGEF_N
				G098_PIK3CG_D_114_PI3K_p85B	G101_PIK3R3_D_inter_SH2					G184_RALA_D_042_Ras	Ras	0		G128_RALB_D_042_Ras	G130_RALGDS_D_024_RasGEF
				G106_PLD1_pT147	G111_PRKCA_D_030_Pkinase					G163_STAT3_pY705	p-site	0		G129_RALBP1_D_RalBD	G184_RALA_D_042_Ras
				G106_PLD1	G113_PRKCG_D_030_Pkinase					G190_PDPK1_pY373	p-site	0		G130_RALGDS_D_023_RasGEF_N	G184_RALA_D_042_Ras
				G106_PLD1	G112_PRKCB1_D_030_Pkinase					G190_PDPK1_pY485	p-site	1		G130_RALGDS_D_024_RasGEF	G184_RALA_D_042_Ras
				G106_PLD1	G114_PRKCI_D_030_Pkinase					G191_PRKCE	Unknown	0		G147_SHC1_pY350	G160_SRC_D_004_Pkinase_Tyr
				G106_PLD1	G115_PRKCZ_D_030_Pkinase					G077_MAP3K2_D_030_Pkinase	kinase	0		G156_SOS1_1021_to_1034	G160_SRC_D_007_SH3_1
				G106_PLD1	G191_PRKCE_D_030_Pkinase					G051_GRB7_D_006_SH2	SH2	0		G160_SRC_D_004_Pkinase_Tyr	G163_STAT3_pY705
				G107_PLD2	G113_PRKCG_D_030_Pkinase					G237_ERBB4_Pkinase_Tyr	kinase	0		G160_SRC_D_004_Pkinase_Tyr	G190_PDPK1_pY373
				G107_PLD2	G111_PRKCA_D_030_Pkinase					G156_SOS1_D_019_RhoGEF	GEF	0		G160_SRC_D_004_Pkinase_Tyr	G190_PDPK1_pY485
				G107_PLD2	G112_PRKCB1_D_030_Pkinase					G229_MAP3K11_D_CRIB	CRIB	0		G171_VAV1_D_019_RhoGEF	G222_RHOA_D_042_Ras
				G107_PLD2	G114_PRKCI_D_030_Pkinase					G233_ARHGAP3_D_029_RhoGAP	GAP	0		G172_VAV2_D_019_RhoGEF	G222_RHOA_D_042_Ras
				G107_PLD2	G115_PRKCZ_D_030_Pkinase					G092_PAK1_D_Pro_rich	PRD	0		G173_VAV3_D_019_RhoGEF	G222_RHOA_D_042_Ras
				G107_PLD2	G191_PRKCE_D_030_Pkinase					G193_BAD_pS112	p-site	0		G176_YWHAB_D_143_13-3-3	G187_BRAF_D_030_Pkinase
				G140_RPS6KA3_D_030_Pkinase_D1	G156_SOS1_pS1167					G111_PRKCA_D_030_Pkinase	kinase	0		G190_PDPK1_D_030_Pkinase	G191_PRKCE
				G140_RPS6KA3_D_030_Pkinase_D1	G156_SOS1_pS1137					G112_PRKCB1_D_030_Pkinase	kinase	0		G222_RHOA_D_042_Ras	G228_ARHGEF7_D_019_RhoGEF
				G229_MAP3K11_D_004_Pkinase_Tyr	G231_MAP2K6_pS207					G114_PRKCI_D_030_Pkinase	kinase	0		G230_MAP2K4	G075_MAP3K1_D_030_Pkinase
				G235_ERBB2	G044_GAB1_D_MBD					G115_PRKCZ_D_030_Pkinase	kinase	0		G230_MAP2K4	G077_MAP3K2_D_030_Pkinase
				G235_ERBB2	G122_PTPN6_D_006_SH2_D1					G191_PRKCE_D_030_Pkinase	kinase	0		G230_MAP2K4	G079_MAP3K4_D_030_Pkinase
				G235_ERBB2_pY1023	G099_PIK3R1_D_006_SH2_D1					G179_RIN1_D_033_VPS9	VPS9	0		G231_MAP2K6	G079_MAP3K4_D_030_Pkinase
				G235_ERBB2_pY1023	G104_PLCG1_D_006_SH2_D1					G231_MAP2K6_pS207	p-site	0		G234_P53	G084_MAPK8_D_030_Pkinase
				G235_ERBB2_pY1023	G131_RASA1_D_006_SH2_D1					G119_PTPN11_D_006_SH2_D2	SH2	0		G235_ERBB2_pY1221	G051_GRB7_D_006_SH2
				G235_ERBB2_pY1023	G101_PIK3R3_D_006_SH2_D1					G105_PLCG2_D_006_SH2_D2	SH2	0		G235_ERBB2_pY1139	G051_GRB7_D_006_SH2
				G235_ERBB2_pY1023	G101_PIK3R3_D_006_SH2_D2					G147_SHC1_D_006_SH2	SH2	0		G235_ERBB2_Pkinase_Tyr	G237_ERBB4_Pkinase_Tyr
				G236_ERBB3	G044_GAB1_D_MBD					G100_PIK3R2_D_006_SH2_D2	SH2	0		G230_MAP2K4_D_D-site	G084_MAPK8_D_030_Pkinase
				G236_ERBB3	G105_PLCG2_D_006_SH2_D1					G101_PIK3R3_D_006_SH2_D1	SH2	0		G230_MAP2K4_D_030_Pkinase	G084_MAPK8
				G236_ERBB3	G119_PTPN11_D_006_SH2_D1					G101_PIK3R3_D_006_SH2_D2	SH2	0		G231_MAP2K6_D_D-site	G081_MAPK14_D_030_Pkinase
				G236_ERBB3	G122_PTPN6_D_006_SH2_D1									G231_MAP2K6_D_030_Pkinase	G081_MAPK14
				G236_ERBB3	G119_PTPN11_D_006_SH2_D2									G232_LIMK1_pT508	G092_PAK1_D_030_Pkinase
				G236_ERBB3	G105_PLCG2_D_006_SH2_D2									G234_P53_pS33	G080_MAPK1_D_030_Pkinase
				G236_ERBB3	G100_PIK3R2_D_006_SH2_D2									G234_P53_pS33	G081_MAPK14_D_030_Pkinase
				G236_ERBB3_pY1289	G099_PIK3R1_D_006_SH2_D1									G235_ERBB2_pY1221	G100_PIK3R2_D_006_SH2_D1
				G236_ERBB3_pY1289	G099_PIK3R1_D_006_SH2_D2									G235_ERBB2_pY1139	G100_PIK3R2_D_006_SH2_D1
				G236_ERBB3_pY1289	G104_PLCG1_D_006_SH2_D1									G235_ERBB2_pY1139	G050_GRB2_D_006_SH2
				G236_ERBB3_pY1289	G104_PLCG1_D_006_SH2_D2									G235_ERBB2_pY1222	G147_SHC1_D_005_PID
				G236_ERBB3_pY1289	G131_RASA1_D_006_SH2_D1									G235_ERBB2_pY1221	G147_SHC1_D_005_PID
				G236_ERBB3_pY1289	G147_SHC1_D_006_SH2									G001_ABI1_D_007_SH3_1	G156_SOS1_1133_to_1333
				G236_ERBB3_pY1289	G101_PIK3R3_D_006_SH2_D1									G017_CDC42_D_042_Ras	G075_MAP3K1_D_030_Pkinase
				G236_ERBB3_pY1289	G101_PIK3R3_D_006_SH2_D2									G017_CDC42_D_042_Ras	G079_MAP3K4_D_030_Pkinase
				G236_ERBB3_pY1276	G099_PIK3R1_D_006_SH2_D1									G017_CDC42_D_042_Ras	G156_SOS1_D_019_RhoGEF
				G236_ERBB3_pY1276	G099_PIK3R1_D_006_SH2_D2									G017_CDC42_D_042_Ras	G229_MAP3K11_D_CRIB
				G236_ERBB3_pY1276	G104_PLCG1_D_006_SH2_D1									G017_CDC42_D_042_Ras	G233_ARHGAP3_D_029_RhoGAP
				G236_ERBB3_pY1276	G104_PLCG1_D_006_SH2_D2									G050_GRB2_D_007_SH3_1_D1	G092_PAK1_D_Pro_rich
				G236_ERBB3_pY1276	G131_RASA1_D_006_SH2_D1									G050_GRB2_D_007_SH3_1_D2	G092_PAK1_D_Pro_rich
				G236_ERBB3_pY1276	G172_VAV2_D_006_SH2									G065_KRAS_D_042_Ras	G131_RASA1_D_011_RasGAP
				G236_ERBB3_pY1276	G147_SHC1_D_006_SH2									G065_KRAS_D_042_Ras	G179_RIN1_D_034_RA
				G236_ERBB3_pY1276	G101_PIK3R3_D_006_SH2_D1									G071_MAP2K2_pS218	G075_MAP3K1_D_030_Pkinase
				G236_ERBB3_pY1276	G101_PIK3R3_D_006_SH2_D2									G071_MAP2K2_pS222	G075_MAP3K1_D_030_Pkinase
				G236_ERBB3_pY1262	G131_RASA1_D_006_SH2_D1									G072_MAP2K3_pS218	G229_MAP3K11_D_004_Pkinase_Tyr
				G236_ERBB3_pY1222	G099_PIK3R1_D_006_SH2_D1									G072_MAP2K3_pS222	G229_MAP3K11_D_004_Pkinase_Tyr
				G236_ERBB3_pY1222	G099_PIK3R1_D_006_SH2_D2									G074_MAP2K7	G075_MAP3K1_D_030_Pkinase
				G236_ERBB3_pY1222	G131_RASA1_D_006_SH2_D1									G074_MAP2K7_D_D-site	G084_MAPK8_D_030_Pkinase
				G236_ERBB3_pY1222	G101_PIK3R3_D_006_SH2_D1									G074_MAP2K7_D_030_Pkinase	G084_MAPK8
				G236_ERBB3_pY1222	G101_PIK3R3_D_006_SH2_D2									G075_MAP3K1_D_030_Pkinase	G126_RAC1_D_042_Ras
				G236_ERBB3_pY1260	G099_PIK3R1_D_006_SH2_D1									G079_MAP3K4_D_030_Pkinase	G126_RAC1_D_042_Ras
				G236_ERBB3_pY1260	G099_PIK3R1_D_006_SH2_D2									G081_MAPK14_D_030_Pkinase	G230_MAP2K4_D_D-site
				G236_ERBB3_pY1260	G101_PIK3R3_D_006_SH2_D1									G082_MAPK3_D_030_Pkinase	G087_MYC_pT58
				G236_ERBB3_pY1260	G101_PIK3R3_D_006_SH2_D2									G082_MAPK3_D_030_Pkinase	G087_MYC_pS62
				G237_ERBB4_pY1284	G147_SHC1_D_005_PID									G091_NRAS_D_042_Ras	G127_RAF1_D_035_RBD
				G237_ERBB4	G099_PIK3R1_D_006_SH2_D1									G091_NRAS_D_042_Ras	G131_RASA1_D_011_RasGAP
				G237_ERBB4	G099_PIK3R1_D_006_SH2_D2									G091_NRAS_D_042_Ras	G156_SOS1_D_023_RasGEF_N
				G237_ERBB4	G100_PIK3R2_D_006_SH2_D1									G091_NRAS_D_042_Ras	G156_SOS1_D_024_RasGEF
				G237_ERBB4	G101_PIK3R3_D_006_SH2_D1									G091_NRAS_D_042_Ras	G179_RIN1_D_034_RA
				G237_ERBB4	G101_PIK3R3_D_006_SH2_D2									G092_PAK1_D_030_Pkinase	G193_BAD_pS112
				G236_ERBB3_pY1224	G101_PIK3R3_D_006_SH2_D1									G092_PAK1_D_030_Pkinase	G193_BAD_pS136
				G187_BRAF_D_030_Pkinase	G187_BRAF_D_030_Pkinase									G098_PIK3CG_D_114_PI3K_p85B	G099_PIK3R1_D_inter_SH2
														G106_PLD1_pT147	G111_PRKCA_D_030_Pkinase
				415 Edges between 297 Interfaces										G106_PLD1_pS2	G111_PRKCA_D_030_Pkinase
														G106_PLD1_pS561	G111_PRKCA_D_030_Pkinase
														G106_PLD1	G112_PRKCB1_D_030_Pkinase
														G106_PLD1	G113_PRKCG_D_030_Pkinase
														G106_PLD1	G114_PRKCI_D_030_Pkinase
														G106_PLD1	G115_PRKCZ_D_030_Pkinase
														G106_PLD1	G191_PRKCE_D_030_Pkinase
														G107_PLD2	G111_PRKCA_D_030_Pkinase
														G107_PLD2	G112_PRKCB1_D_030_Pkinase
														G107_PLD2	G113_PRKCG_D_030_Pkinase
														G107_PLD2	G114_PRKCI_D_030_Pkinase
														G107_PLD2	G115_PRKCZ_D_030_Pkinase
														G107_PLD2	G191_PRKCE_D_030_Pkinase
														G125_RAB5A_D_123_Rab	G179_RIN1_D_033_VPS9
														G126_RAC1_D_042_Ras	G156_SOS1_D_019_RhoGEF
														G126_RAC1_D_042_Ras	G233_ARHGAP3_D_029_RhoGAP
														G126_RAC1_D_042_Ras	G229_MAP3K11_D_CRIB
														G140_RPS6KA3_D_030_Pkinase_D1	G156_SOS1_pS1137
														G140_RPS6KA3_D_030_Pkinase_D1	G156_SOS1_pS1167
														G140_RPS6KA3_D_030_Pkinase_D1	G156_SOS1_pS1178
														G140_RPS6KA3_D_030_Pkinase_D1	G156_SOS1_pS1193
														G140_RPS6KA3_D_030_Pkinase_D1	G156_SOS1_pS1197
														G140_RPS6KA3_pT365	G190_PDPK1_D_030_Pkinase
														G140_RPS6KA3_pS369	G190_PDPK1_D_030_Pkinase
														G140_RPS6KA3_pT577	G190_PDPK1_D_030_Pkinase
														G160_SRC_D_004_Pkinase_Tyr	G161_STAT1_pY701
														G229_MAP3K11_D_004_Pkinase_Tyr	G230_MAP2K4
														G229_MAP3K11_D_004_Pkinase_Tyr	G231_MAP2K6_pS207
														G235_ERBB2	G122_PTPN6_D_006_SH2_D1
														G235_ERBB2	G122_PTPN6_D_006_SH2_D2
														G235_ERBB2_pY1139	G119_PTPN11_D_006_SH2_D1
														G235_ERBB2_pY1139	G119_PTPN11_D_006_SH2_D2
														G235_ERBB2_pY1222	G131_RASA1_D_006_SH2_D1
														G235_ERBB2_pY1221	G131_RASA1_D_006_SH2_D1
														G235_ERBB2_pY1139	G131_RASA1_D_006_SH2_D1
														G235_ERBB2_pY1023	G131_RASA1_D_006_SH2_D1
														G235_ERBB2_pY1221	G172_VAV2_D_006_SH2
														G235_ERBB2_pY1139	G172_VAV2_D_006_SH2
														G235_ERBB2	G044_GAB1_D_MBD
														G235_ERBB2_pY1222	G104_PLCG1_D_006_SH2_D1
														G235_ERBB2_pY1222	G104_PLCG1_D_006_SH2_D2
														G235_ERBB2_pY1221	G104_PLCG1_D_006_SH2_D1
														G235_ERBB2_pY1221	G104_PLCG1_D_006_SH2_D2
														G235_ERBB2_pY1139	G104_PLCG1_D_006_SH2_D2
														G235_ERBB2_pY1023	G104_PLCG1_D_006_SH2_D1
														G235_ERBB2_pY1139	G105_PLCG2_D_006_SH2_D1
														G235_ERBB2_pY1139	G105_PLCG2_D_006_SH2_D2
														G235_ERBB2_pY1222	G099_PIK3R1_D_006_SH2_D1
														G235_ERBB2_pY1222	G099_PIK3R1_D_006_SH2_D2
														G235_ERBB2_pY1221	G099_PIK3R1_D_006_SH2_D1
														G235_ERBB2_pY1221	G099_PIK3R1_D_006_SH2_D2
														G235_ERBB2_pY1139	G099_PIK3R1_D_006_SH2_D1
														G235_ERBB2_pY1139	G099_PIK3R1_D_006_SH2_D2
														G235_ERBB2_pY1023	G099_PIK3R1_D_006_SH2_D1
														G236_ERBB3	G122_PTPN6_D_006_SH2_D1
														G236_ERBB3	G122_PTPN6_D_006_SH2_D2
														G236_ERBB3	G119_PTPN11_D_006_SH2_D1
														G236_ERBB3	G119_PTPN11_D_006_SH2_D2
														G236_ERBB3_pY1289	G131_RASA1_D_006_SH2_D1
														G236_ERBB3_pY1276	G131_RASA1_D_006_SH2_D1
														G236_ERBB3_pY1262	G131_RASA1_D_006_SH2_D1
														G236_ERBB3_pY1222	G131_RASA1_D_006_SH2_D1
														G236_ERBB3_pY1197	G131_RASA1_D_006_SH2_D1
														G236_ERBB3_pY868	G131_RASA1_D_006_SH2_D1
														G236_ERBB3_pY1276	G172_VAV2_D_006_SH2
														G236_ERBB3	G050_GRB2_D_006_SH2
														G236_ERBB3	G044_GAB1_D_MBD
														G236_ERBB3_pY1289	G104_PLCG1_D_006_SH2_D2
														G236_ERBB3_pY1289	G104_PLCG1_D_006_SH2_D1
														G236_ERBB3_pY1276	G104_PLCG1_D_006_SH2_D1
														G236_ERBB3_pY1276	G104_PLCG1_D_006_SH2_D2
														G236_ERBB3	G105_PLCG2_D_006_SH2_D1
														G236_ERBB3	G105_PLCG2_D_006_SH2_D2
														G236_ERBB3_pY1289	G147_SHC1_D_006_SH2
														G236_ERBB3_pY1276	G147_SHC1_D_006_SH2
														G236_ERBB3_pY1289	G099_PIK3R1_D_006_SH2_D1
														G236_ERBB3_pY1289	G099_PIK3R1_D_006_SH2_D2
														G236_ERBB3_pY1276	G099_PIK3R1_D_006_SH2_D1
														G236_ERBB3_pY1276	G099_PIK3R1_D_006_SH2_D2
														G236_ERBB3_pY1260	G099_PIK3R1_D_006_SH2_D1
														G236_ERBB3_pY1260	G099_PIK3R1_D_006_SH2_D2
														G236_ERBB3_pY1222	G099_PIK3R1_D_006_SH2_D1
														G236_ERBB3_pY1222	G099_PIK3R1_D_006_SH2_D2
														G236_ERBB3_pY1197	G099_PIK3R1_D_006_SH2_D1
														G236_ERBB3_pY1197	G099_PIK3R1_D_006_SH2_D2
														G236_ERBB3_pY1054	G099_PIK3R1_D_006_SH2_D1
														G236_ERBB3_pY1054	G099_PIK3R1_D_006_SH2_D2
														G237_ERBB4_pY1284	G147_SHC1_D_005_PID
														G237_ERBB4_pY1188	G147_SHC1_D_005_PID
														G237_ERBB4	G099_PIK3R1_D_006_SH2_D1
														G237_ERBB4	G099_PIK3R1_D_006_SH2_D2
														G237_ERBB4	G100_PIK3R2_D_006_SH2_D1
														G236_ERBB3	G100_PIK3R2_D_006_SH2_D2
														G237_ERBB4	G101_PIK3R3_D_006_SH2_D1
														G237_ERBB4	G101_PIK3R3_D_006_SH2_D2
														G235_ERBB2_pY1222	G101_PIK3R3_D_006_SH2_D1
														G235_ERBB2_pY1221	G101_PIK3R3_D_006_SH2_D2
														G235_ERBB2_pY1139	G101_PIK3R3_D_006_SH2_D1
														G235_ERBB2_pY1139	G101_PIK3R3_D_006_SH2_D2
														G235_ERBB2_pY1023	G101_PIK3R3_D_006_SH2_D1
														G235_ERBB2_pY1023	G101_PIK3R3_D_006_SH2_D2
														G236_ERBB3_pY1289	G101_PIK3R3_D_006_SH2_D1
														G236_ERBB3_pY1289	G101_PIK3R3_D_006_SH2_D2
														G236_ERBB3_pY1276	G101_PIK3R3_D_006_SH2_D1
														G236_ERBB3_pY1276	G101_PIK3R3_D_006_SH2_D2
														G236_ERBB3_pY1260	G101_PIK3R3_D_006_SH2_D1
														G236_ERBB3_pY1260	G101_PIK3R3_D_006_SH2_D2
														G236_ERBB3_pY1224	G101_PIK3R3_D_006_SH2_D1
														G236_ERBB3_pY1222	G101_PIK3R3_D_006_SH2_D1
														G236_ERBB3_pY1222	G101_PIK3R3_D_006_SH2_D2
														G236_ERBB3_pY1197	G101_PIK3R3_D_006_SH2_D1
														G236_ERBB3_pY1197	G101_PIK3R3_D_006_SH2_D2
														G236_ERBB3_pY1054	G101_PIK3R3_D_006_SH2_D1
														G236_ERBB3_pY1054	G101_PIK3R3_D_006_SH2_D2
														G065_KRAS_D_042_Ras	G098_PIK3CG_D_025_PI3K_rbd
														G065_KRAS_D_042_Ras	G098_PIK3CG_D_028_PI3_PI4_kinase
														G065_KRAS_D_042_Ras	G098_PIK3CG
														G091_NRAS_D_042_Ras	G098_PIK3CG_D_025_PI3K_rbd
														G091_NRAS_D_042_Ras	G098_PIK3CG_D_028_PI3_PI4_kinase
														G091_NRAS_D_042_Ras	G098_PIK3CG
														G098_PIK3CG_D_114_PI3K_p85B	G100_PIK3R2_D_inter_SH2
														G098_PIK3CG_D_114_PI3K_p85B	G101_PIK3R3_D_inter_SH2
														G127_RAF1_D_030_Pkinase	G127_RAF1_D_030_Pkinase
														G187_BRAF_D_030_Pkinase	G187_BRAF_D_030_Pkinase
														540 Edges between 377 Interfaces
