# Supplementary material for: Protein-protein binding selectivity and network topology constrain global and local properties of interface binding networks
Source: Sci Rep. 2017 Jul 17;7:5631. doi: 10.1038/s41598-017-05686-2 (PMC5514078; doi:10.1038/s41598-017-05686-2)
Supplement: Supplementary file 4 — Table S3 [file 41598_2017_5686_MOESM4_ESM.xls]

## Sheet: Yeast CME Conservation
Interface List	Type	Partners per interface	Residue conservation score. <0=conserved	Residues (start or list)	Residues (end)	Merged with other domains?	Merged domain start	Merged domain end	Key	Conservation score in red text is for all residues not included in domain assignments
										Dark tan=average conservation over multiple residue stretches
										light tan=conservation for each residue stretch in the reduced interface
										Note: Residue conservation is normalized for each protein, such that each protein has an average conservation score of 0. Therefore max and min scores vary for each protein. Negative is more conserved!
										*Note: ARP subunits and AP2 subunits conservation performed on the homologs in the crystal structures instead of the yeast proteins, to apply to the same residue lists collected from the crystal structures
ABP1.0	Cofilin Domain	1	-0.675628	10	136
ABP1.1	PRD	1	0.764227	441	455
ABP1.2	SH3	8	-0.781171	535	592
ABP1.3	Acidic Domain	2	0.407194	428	440	Merged with:	195	210	0.74	0.0743875	0.407194
ABP1.4	PRD	1	0.474753	504	518
ABP1.5	PRD	1	0.812612	470	486
ABP1.6	PRD	2	0.427569	513	528
			0.262915
ACT1.0	Back, Barbed End	4	-0.0707813	113, 133, 166-173, 284-290, 354-355, 361, 364-365, 369, 371-373 (from 2BTF.pdb)+263, 265-266, 270, 177, 112, 173, 179, 375, 371, 291, 287, 325, 290 (from 3J0S.pdb)
ACT1.1	Back, Pointed End	3	0.0834286	40, 43-44, 63, 191, 194-195, 201, 267-268, 45, 46, 243, 244 (from 3J0S.pdb)
ACT1.2	Filament, subunit 1, 2	16	-0.348344	27-29, 50, 91-92, 95-100, 337, 133, 140, 143-148, 167, 291-292, 328, 332, 341-342, 345-346, 351, 355 (from 3J0S.pdb)
ACT1.3	Filament, subunit 4	2	-0.1841	210, 211, 220, 213, 214, 215, 217, 222, 236, 238 (subunit 4, non-competing with filament, estimated residues).	210, 211, 220, 213, 214, 215, 217, 222, 236, 238
			0.0442818
AIM21.0	PRD	2	-0.6144	3	18
AIM21.1	Speculated to CAP1/2	2
AIM21.2	PRD	2	-1.5534	383	400
			0.0586
AIM3.0	PRD	3	-1.0343	83	97
AIM3.1	PRD	1	-0.1383	546	560
AIM3.2	Phospho site	1
			0.0192
AIP1.0	interface to COF1, binds simultaneously with ACT1	1
AIP1.1	interface to ACT1, binds simultatneously with COF1	1
AKL1.0	Homodimer interface, probably functional form, would not interfere with kinase activity	1
AKL1.1	Kinase domain	5	-1.08	35	317
			0.3705
APL1.0	beta-mu subunit interface	1	-0.8016	35 38 42 64 67 68 71 74 75 78 101 108 114 136 139 143 146 147 150 179 182 186 215 216 217 224 253 254 258 295 297 298 300 328 332 333 363 364 365 366 368 402 403 405 440 475 566 568 569 570 571 573 574 578 581	*Residue #s from Human AP2 (2VGL.pdb)
APL1.1	beta-sigma subunit interface	1	-0.6517	4 6 7 9 12 13 14 17 44	*Residue #s from Human AP2 (2VGL.pdb)
APL1.2	beta-alpha subunit interface	1	-0.6532	14 32 515 517 516 521 479 518 546 548 551 547 419 416 415 482 522 545 486 540 526 525 543 539 528 529 520 524 512 513	*Residue #s from Human AP2 (2VGL.pdb)
			0.0814
APL3.0	alpha-sigma subunit interface	1	-0.7782	14 17 18 21 60 63 64 67 87 88 89 92 96 126 133 136 137 163 166 167 170 173 174 177 200 202 209 246 247 249 250 256 259 260 263 301 304 307 308 311 312 343 344 345 347 348 382	*Residue #s from Rat AP2 (2VGL.pdb)
APL3.1	alpha-mu subunit interface	1	-0.621	24 25 26 27 269 319 320 358 360 387 388 394 395 422 426 427 430 434 435 456 458 459 460	*Residue #s from Rat AP2 (2VGL.pdb)
APL3.2	alpha-beta subunit interface	1	-0.4762	21 24 463 502 535 539 540 547 569 570 571 572 573 574 575 577 578 579 581 582 583 585 586 597 598 600 602 603 604 605 608	*Residue #s from Rat AP2 (2VGL.pdb)
			0.0759
APM4.0	mu-alpha subunit interface	1	0.5496	103 99 140 141 378 380 295 297 188 294 292 308 363 290 304 302 362 338	*Residue #s from Rat AP2 (2VGL.pdb)
APM4.1	mu-beta subunit interface	1	-0.2989	135 106 109 15 105 134 110 132 113 18 19 22 20 131 114 122 117 118 120 21 1 123 84 125 121 124 80 81 74 76 77 83 60 79 46 45 405 403 213 402 44 420 415 401 422 404 400 421 316 357 72 75 73 54 47 56 71 49 48	*Residue #s from Rat AP2 (2VGL.pdb)
APM4.2	mu-sigma subunit interface	1	-0.1173	13 188 190 192 193 240 241 242 243 280 434	*Residue #s from Rat AP2 (2VGL.pdb)
			0.0283
APP1.0	PRD	3	0.4925	465	480
APP1.1	PRD	7	0.6555	502	518
			-0.0343
APS2.0	sigma-alpha subunit interface	1	-0.1773	105 104 101 107 108 111 142 141 138 112 137 115 119 18 124 125 120 122 20 1 130 127 129 126 86 128 82 85 89 79 123 83 76 74 75 60 78 47 45 49 48 81 77 46	*Residue #s from Mouse AP2 (2VGL.pdb)
APS2.1	sigma-beta subunit interface	1	-0.8846	62 85 88 92 89 98 63 65 99 100 67 103 97 95 96 102 101 10	*Residue #s from Mouse AP2 (2VGL.pdb)
APS2.2	sigma-mu subunit interface	1	0.5798	36 51 50 53 27 23 30 26 54	*Residue #s from Mouse AP2 (2VGL.pdb)
			0.2115
ARC15.0	interface to arc19	1	-0.534	126 129 138 133 141 111 145 142 148 24 146 144 147 114 122 117	*Residue #s from Cow ARP2/3 (1K8K.pdb)
ARC15.1	interface to arc40	1	-0.0748	22 23 27 24 148 149 146 142 143 139 136 137 138 100	*Residue #s from Cow ARP2/3 (1K8K.pdb)
ARC15.2	interface to arp2	1	-0.5021	17 12 15 11 16 14 10 19	*Residue #s from Cow ARP2/3 (1K8K.pdb)
			0.115
ARC18.0	interface to arp3	1	-0.6082	54 166 162 165 159 158 4 51 48 50 47 163 2 55 56 57	*Residue #s from Cow ARP2/3 (1K8K.pdb)
ARC18.1	interface to actin filament	1
			0.0601
ARC19.0	interface to arc35	1	0.1185	163 167 164 85 81 82 157 153 154 160 161 158 165 162 166 168 156 89 152 145 149 148 93 90 141 94 134 138 100 101 102 103 126 127 130 125	*Residue #s from Cow ARP2/3 (1K8K.pdb)
ARC19.1	interface to arc40	1	0.056	124 24 26 31 28 27 29 23 45 25 46 48 67 66 21 17 18 128 22 127 129 123	*Residue #s from Cow ARP2/3 (1K8K.pdb)
ARC19.2	interface to arc15	1	0.2199	4 7 8 11 14 15 17 18 19 44 45 47 48 49 51 52 53 54 55 56	*Residue #s from Cow ARP2/3 (1K8K.pdb)
ARC19.3	interface to arp2	1	-0.3893	33 30 29 40 39 35 106 107 105 117 98 99 36 100 32 31	*Residue #s from Cow ARP2/3 (1K8K.pdb)
ARC19.4	interface to arp3	1	-0.1037	159 156 96 97 100 93 92	*Residue #s from Cow ARP2/3 (1K8K.pdb)
			-0.0112
ARC35.0	interface to arc19	1	-0.7347	2 3 173 176 179 180 181 184 185 188 191 192 195 196 225 231 239 240 243 246 247 250 254 257 258 259 261 262 265 266 267 269 270 273 274 276 277 278 280 281 282	*Residue #s from Cow ARP2/3 (1K8K.pdb)
ARC35.1	interface to arp3	1	-0.5026	42 40 62 60 41 34 35 36 32 33 10 13 9 261 2 1 254 257 267 264 260 263 38 253 256 5 37 7 8 6 147 248 249 259 174	*Residue #s from Cow ARP2/3 (1K8K.pdb)
ARC35.2	interface to actin filament	1
			0.1833
ARC40.0	interface to arc19	1	-0.587	10 28 54 72 74 96 97 98 100 116 118 143 144 146 162 164 204 206 222 245 246 248 263 265 319 321 326 327 328 350	*Residue #s from Cow ARP2/3 (1K8K.pdb)
ARC40.1	interface to arc15	1	-0.1455	118 138 142 163 164 201 202 203 222 223 224 241 242 243 244 245	*Residue #s from Cow ARP2/3 (1K8K.pdb)
ARC40.2	interface to actin filament/acidic motifs	6
			0.0502
ARK1.0	kinase domain	5	-0.7752	22	296
ARK1.1	PRD	1	0.1543	607	621
			0.606	1	638
ARP2.0	barbed end groove, to C helix	2
ARP2.1	interface to arc15	1	0.3291	225 266 267 319 320 322 323 324 327 328 333 335	*Residue #s from Cow ARP2/3 (1K8K.pdb)
ARP2.2	interface to arp3	1	-0.4729	250 200 201 202 209 207 205 208 198 199	*Residue #s from Cow ARP2/3 (1K8K.pdb)
ARP2.3	interface to arc19	1	0.0369	222 223 225 229 230 233 234 235 236 237 238 239 241 253 309 310 311 312 314 315	*Residue #s from Cow ARP2/3 (1K8K.pdb)
ARP2.4	back, barbed end to actin	1
ARP2.5	speculated, to PRK1	1
ARP2.6	side, front to acidic motifs	6
			0.0007
ARP3.0	interface to arp2	1	-0.5736	117 120 123 188 308 310 406 409 410	*Residue #s from Cow ARP2/3 (1K8K.pdb)
ARP3.1	interface to arc19	1	-0.3827	54 57 58 125 128 132 405	*Residue #s from Cow ARP2/3 (1K8K.pdb)
ARP3.2	interface to arc18	1	-0.187	203 207 210 211 212 237 238 239 242 243 246 253 270 272 273 277 284 286 287	*Residue #s from Cow ARP2/3 (1K8K.pdb)
ARP3.3	interface to arc35	1	-0.2175	4 5 6 21 24 28 29 52 55 57 58 65 86 87 90 91 94 98 99 101 102 103 104 105 106 107 108 129 132 133 134 135	*Residue #s from Cow ARP2/3 (1K8K.pdb)
ARP3.4	back, barbed end to actin	1
ARP3.5	side, front to acidic motifs	6	0.3604	236 333 334 337 341	*Residue #s from Cow ARP2/3 (1K8K.pdb)
ARP3.6	barbed end groove, to C helix	2	0.478	153 379 383 155 158	*Residue #s from Cow ARP2/3 (1K8K.pdb)
			0.396
BBC1.0	SH3 domain	5	-0.7221	8	68
BBC1.1	PRD	3	-0.2126	700	730
			0.0475	1	1157
BSP1.0	PRD to LSB3, 4	4	-0.1998	183	197
BSP1.1	interface to INP52/not PRD	1
BSP1.2	PRD to ABP1	1	-0.6068	334	348
BSP1.3	PRD to RVS167	1	-0.042	231	245
			0.024
BZZ1.0	SH3 domain	5	-0.18865	496	554	Merged with:	580	633	0.0075	-0.3848	-0.18865
			0.0391
CAP1.0	interface to actin	1	-0.8899	239	268
CAP1.1	dimer interface to CAP2	1	-0.311467	12	40	Merged with:	182	198	218	239	0.0198	-0.7072	-0.247	-0.311467
CAP1.2	speculated interface to TWF1	1
CAP1.3	speculated interface to AIM21	1
			0.2471
CAP2.0	dimer interface to CAP1	1	-0.11534	5	32	Merged with:	109	119	148	156	184	204	226	258	-0.1113	-0.7197	0.3234	0.4679	-0.537	-0.11534
CAP2.1	interface to actin	1	0.8775	261	287
CAP2.2	speculated interface to TWF1	1
CAP2.3	speculated interface to AIM21	1
			-0.0486
CHC1.0	self binding to trimers	1	-0.1422	528	1219
CHC1.1	N terminal domain	5	0.172	1	483
CHC1.2	interface to light chain	1	-0.2114	1219	1528
			0.4736
CLC1.0	interface to heavy chain	1	-0.322	144	194
CLC1.1	interface to SLA2	1	-0.0795	19	76
			0.1696
COF1.0	cofilin domain	1	-0.0245	10	137
COF1.1	interface to AIP1	1
			0.2095
CRN1.0	coiled coil domain	2	0.1053	603	651
CRN1.1	beta propeller domain	1	-0.555	40	310
CRN1.2	acidic domain	3	0.6226	498	512
CRN1.3	C helix	2	0.5293	470	498
			0.4225
EDE1.0	C terminal domain	1	0.5265	1109	1247
EDE1.1	EH domain	3	-0.641333	270	365	Merged with:	128	221	7	102	-0.9257	-0.581	-0.4173	-0.641333
EDE1.2	speculated, to PAL1	1
EDE1.3	coiled coil domain	1	-0.20295	593	748	Merged with:	778	882	-0.3478	-0.0581	-0.20295
EDE1.4	phospho site	1
			0.2456
END3.0	N terminal domain	2	-0.3471	1	221
END3.1	C terminal region	2	0.5993	222	349
			zero residues
ENT1.0	Clathrin Box	1	0.0126	447	454
ENT1.1	NPF motifs	2	-0.87925	306	308	Merged with:	407	409	-0.967	-0.7915	-0.87925
ENT1.2	phospho site	1
			0.0118
ENT2.0	phospho site	2	-0.315	478		Merged with:	498	-0.754	0.124	-0.315
ENT2.1	Clathrin Box	1	-0.4711	606	613
ENT2.2	NPF motifs	2	-1.07915	347	349	Merged with:	491	493	-1.136	-1.0223	-1.07915
			0.0182
GTS1.0	PRD	3	0.0298	245	266
GTS1.1	speculated interface to YAP1801	2
			-0.0018
INP52.0	N terminal region	1	-0.4023	167	507
INP52.1	PRD	1	0.3063	1113	1126
INP52.2	PRD	1	0.2997	983	997
			0.1579
LAS17.0	C helix	2	-0.0186395	571	608
LAS17.1	acidic domain	3	-0.742042	608	633
LAS17.2	PRD_3	9	-0.467723	347	359
LAS17.3	WH1 domain	1	-0.852532	17	124
LAS17.4	WH2 domain	1	-0.612904	544	570
LAS17.5	speculated to SYP1	1
LAS17.6	PRD_2	4	0.172667	383	400
LAS17.7	PRD_0	1	-0.261719	180	195
LAS17.8	PRD_1	3	0.500676	310	330
LAS17.9	PRD_4	2	0.115653	211	225
LAS17.10	phospho site	1
			0.349128
LSB3.0	dimerization interface	2
LSB3.1	SH3 domain	10	-0.3642	403	459
LSB3.2	phospho site	2
			0.0516
LSB5.0	NPF motif region sufficient (including GAT domain may strengthen interaction)	1	0.4599	301	354
LSB5.1	VHS domain (LAS17 also binds residues 40-213)	1	-0.0149	1	156
			-0.1563
MYO3.0	SH3 domain	6	0.0818254	1120	1182
MYO3.1	head domain	1	-0.512901	36	715
MYO3.2	acidic domain	3	0.490389	1237	1272
			0.661199
MYO5.0	SH3 domain	7	0.26381	1085	1147
MYO5.1	PRD	3	0.6118	1070	1084
MYO5.2	acidic domain	3	0.599971	1185	1219
MYO5.3	head domain	1	-0.457354	36	715
			0.620207
PAL1.0	speculated interface to EDE1	1
PAN1.0	EH domain 2	4	-0.960777	593	688
PAN1.1	long repeat 2	2	-0.0625243	370	591
PAN1.2	phospho site, LR2 multiple consensus	2
PAN1.3	coiled coil domain. Contains WH2 actin binding region 1142-~1190)	3	0.356252	1131	1190
PAN1.4	N terminal long repeat 1	2	0.0708283	1	230
PAN1.5	acidic domain	3	0.198622	1273	1290
PAN1.6	PRD	2	-0.781717	1469	1480
			0.0881876
PFY1.0	interface to actin	1	-0.102	56 57 66 68 70 71 84 86 88 90 91 92
			0.0107
PRK1.0	interface to arp2	1
PRK1.1	kinase domain	10	-0.9331	22	295
PRK1.2	PRD	1	-0.3769	748	761
			0.4999	1	810
RVS161.0	dimerization interface	1
RVS167.0	SH3 domain	12	-0.566224	424	481
RVS167.1	dimerization interface	1	-0.522012	2	247
RVS167.2	oligomerization domain	1
			0.91
SAC6.0	CH domain	1	-0.270025	141	257	Merged with:	289	388	413	519	536	640	-0.3867	-0.2271	-0.3315	-0.1348	-0.270025
			0.552
SCD5.0	region 302-500	2	-0.1991	302	500
SCD5.1	phospho site	2
			0.0589
SCP1.0	actin bundling interface (Calpnonin like repeat, not the CH domain)	1	-0.2753	174	200
SCP1.1	PRD	1	0.1608	156	169
			0.0326
SLA1.0	Clathrin Box	2	-0.38794	803	807
SLA1.1	PRD	3	0.138247	191	205
SLA1.2	*C terminal repeat TGGAMMP to END3 (not competing with PAN1)	1	0.0520753	856	1244
SLA1.3	SHD1 domain	1	-0.730202	486	550
SLA1.4	SH3 domain 1-2	7	-0.430941	1	131
SLA1.5	*C terminal repeat to PAN1 (not competing with END3)	1	0.0520753	856	1244
SLA1.6	phospho site, probably in C-term repeats region	3
SLA1.7	SH3 domain 3	3	-0.606768	356	414
SLA1.8	SHD2 domain	2	-0.53585	652	731
SLA1.9	Gap1 domain	1	0.314376	130	350
			0.337072
SLA2.0	*coiled coil domain	2	-0.0667	361	568
SLA2.1	Talin like domain (ILWEQ) 760-895 followed by coiled-coil	1	-0.286	763	965
SLA2.2	phospho site	2
SLA2.3	*homodimer interface, Central coil region, not competing	1	0.199	310	768
SLA2.4	*interface to CLC1, expected non-competing with SLA2.0 partners or homodimerization	1	0.2637	292	500
			-0.1732
SYP1.0	interface to LAS17	1
SYP1.1	PRD	1	0.8045	413	427
SYP1.2	C terminal region (muHD)	1	-0.4404	609	869
SYP1.3	BAR domain	1	-0.1534	1	250
SYP1.4	PRD	1	-0.3226	519	533
			0.444
TWF1.0	cofilin domain	1	0.0001	11	133	Merged with:	180	300	0.1376	-0.1374	0.0001
TWF1.1	speculated interface to CAP1	1
TWF1.2	speculated interface to CAP2	1
			-0.0035
VRP1.0	PRD	1	1.4048	513	527
VRP1.1	PRD	2	-0.4348	3	18
VRP1.2	C terminal region	1	-0.5691	760	817
VRP1.3	PRD	2	-0.8923	398	407
VRP1.4	WH2 domain	1	-1.07625	30	47	Merged with:	87	106	-1.1958	-0.9567	-1.07625
			0.1007
YAP1801.0	speculated to GTS1	1
YAP1801.1	phospho site	1
YAP1801.2	NPF motifs (5) Cterm	1	-0.42914	457	459	Merged with:	363	365	603	605	503	505	337	339	-0.6921	-0.5863	0.1819	-1.1431	0.0939	-0.42914
YAP1801.3	Clathrin Box	1	-0.7557	632	637
			0.0178
YAP1802.0	NPF motifs (5)	2	-0.85146	494	496	Merged with:	474	476	453	455	373	375	340	342	-1.0373	-0.6749	-1.2031	-0.382	-0.96	-0.85146
YAP1802.1	speculated to GTS1	1
YAP1802.2	Clathrin Box	1	-0.5969	562	568
YAP1802.3	phospho site	2
YAP1802.4	coiled coil domain	1	0.6435	293	331
			-0.0161
YSC84.0	dimerization interface	2
YSC84.1	SH3 domain	10	-0.393912	412	468
YSC84.2	YAB domain	1	-0.700294	88	213
			0.388393

## Sheet: Human ErbB Conservation
Reduced Interface List	Types	Number of partners	Residue conservation score	Domain start	Domain end	Merged domains?	Merged domains (domain limits or p-site residue numbers)		KEY:	Conservation score in red text is for all remaining residues not in listed domains
										Dark tan=average conservation over multiple residue stretches
										light tan=conservation for each residue stretch in the reduced interface
G001_ABI1_414_PPPPPVDYEDEE	PRD	1	0.4311	414	425
G001_ABI1_D_007_SH3_1	SH3	1	-0.5141	449	503
			0.0524
G002_AKT1_D_030_Pkinase	kinase	9	-0.4945	150	408
G002_AKT1_Pro_424_427	PRD	1	-0.593	424	427
G002_AKT1_pT308	p-site	1	-0.843	308		Merged with:	473	-1.121	-0.565	-0.843
G002_AKT1_pY315	p-site	1	-1.0465	315		Merged with:	326	-1.082	-1.011	-1.0465
			0.6065
G004_APPL1_D_BAR	BAR	1	-0.2364	5	265
			0.1377
G006_ARAF_D_030_Pkinase	kinase	1	-0.5742	310	567
G006_ARAF_D_035_RBD	RBD	1	0.0181	19	91
			0.5339
G009_BCAR1_pY115	p-site	1	-0.7316	115		Merged with:	387	267	234	179	653	287	192	362	165	-0.6891	-1.2933	-0.2877	-0.9073	-0.4982	-0.3717	-1.006	-0.6546	-0.8396	-0.7685	-0.7316
			0.0085
G010_CAMK2A_D_030_Pkinase	kinase	2	-0.3518	13	271
			0.4161
G011_CASP9_pS183	p-site	1	-0.316	183		Merged with:	196	-1.2076	0.5756	-0.316
			0.0015
G012_CAV1_pY14	p-site	1	1.0429	14
			-0.0059
G013_CAV2_pY19	p-site	1	1.7737	19
			-0.011
G014_CBL_491_ASLPPVP	PRD	1	-0.1994	491	497
G014_CBL_817_SQVPERPPKPFPRRINSY	PRD	3	0.2511	817	834
G014_CBL_D_013_Cbl_N	Cbl_N	2	-0.6766	47	176
G014_CBL_D_015_Cbl_N3	Cbl_N	4	-0.8897	264	349
G014_CBL_pY700	p-site	1	1.17453	700		Merged with:	731	774	0.3769	2.4622	0.6845	1.17453
			0.2384
G015_CBLB_899_SQAPARPPKPRPRRTAY	PRD	2	-0.1974	899	915
G015_CBLB_902_PARPPK	PRD	1	-0.3862	902	907
			0.0035
G017_CDC42_D_042_Ras	Ras	9	-0.1389	5	178
			1.4222
G021_CREB1_pS133	p-site	4	-1.2877	133
			0.0038
G022_CRK_D_006_SH2	SH2	2	-0.1112	13	104
G022_CRK_pY221	p-site	1	0.4582	221
			0.0463
G024_CSK_D_004_Pkinase_Tyr	kinase	1	-0.2323	195	440
			0.2801
G027_DNM1_806_to_851	PRD	3	1.3523	806	851	Merged with:	751	805	1.4719	1.2327	1.3523
G027_DNM1_pY231	p-site	1	-0.3475	231		Merged with:	597	-0.699	0.004	-0.3475
			-0.1772
G029_DUSP1_D_040_DSPc	DSPc	4	-0.7258	173	311
G029_DUSP1_D_KIM	KIM	4	0.1409	50	77
G029_DUSP1_pS296	p-site	1	-0.800567	296		Merged with:	323	359	-1.2279	-0.5984	-0.5754	-0.800567
G029_DUSP1_pS364	p-site	1	-0.8205	364
			0.5022
G031_EGF_D_001_EGF	Unknown	1	-0.3746	976	1012
			0.0118
G032_EGFR	Unknown	1
G032_EGFR_D_002_Recep_L_domain_D1	Receptor L domain	1	-0.16255	57	168	Merged with:	361	481	-0.1862	-0.1389	-0.16255
G032_EGFR_D_004_Pkinase_Tyr	kinase	13	-0.7224	712	968
G032_EGFR_1063_to_1075	Undefined	2		1063	1075
G032_EGFR_pS1064	p-site	1	-0.2849	1064
G032_EGFR_pY1016	p-site	11	-0.428	1016
G032_EGFR_pY1092	p-site	2	-0.6083	1092
G032_EGFR_pY1110	p-site	2	-0.2596	1110
G032_EGFR_pY1125	p-site	3	0.1162	1125
G032_EGFR_pY1138	p-site	2	-0.8463	1138
G032_EGFR_pY1172	p-site	2	-1.0058	1172
G032_EGFR_pY1192	p-site	1	-0.6655	1192
G032_EGFR_pY1197	p-site	2	-0.7613	1197
G032_EGFR_pY869	p-site	1	-0.65675	869		Merged with:	944		-0.4234	-0.8901	-0.65675
G032_EGFR_pY915	p-site	2	-1.0839	915
G032_EGFR_pY998	p-site	4	0.6322	998
			0.3203
G034_ELK1_D_D-domain	death domain	2	-0.5458	311	328
G034_ELK1_D_DEF-domain	DEF	2	-0.4635	387	409
			0.0529
G036_EPN1_496_to_575	Undefined	1	0.2553	496	575
			-0.0412
G038_EPS15_1_313	PRD	1	-0.4665	1	313
G038_EPS15_777_to_789	PRD	2	-0.2308	777	789
G038_EPS15_pY849	p-site	1	1.1995	849
			0.2598
G040_EPS8_D_007_SH3_1	SH3	2	-0.6276	534	588
G040_EPS8_D_535_to_821	PRD	1	0.1534	535	821
			-0.083
G041_ERRFI1_315_374	Undefined	1	-0.8307	315	374
			0.124
G042_FOS	Unknown	1
G042_FOS_D_071_bZIP_1	ZIP_1	1	-0.9544	135	198
G042_FOS_D_DEF-domain	DEF	2	-0.579114	311	336	Merged with:	21	32	42	70	113	374	-0.2009	-0.6365	-0.5378	-0.4029	-0.688	-0.2227	-1.365	-0.579114
			0.247
G043_FOXO1A_pT24	p-site	1	-1.3722	24		Merged with:	256	319	-1.2956	-1.3986	-1.4225	-1.37223
			0.0063
G044_GAB1_337_to_346	PRD	1	-0.76175	337	346	Merged with:	517	522	-0.5021	-1.0214	-0.76175
G044_GAB1_D_MBD	MBD	4	-0.1383	450	532
G044_GAB1_pY285	p-site	1	0.22715	285		Merged with:	307	406	619	-0.1262	0.105	0.5171	0.4127	0.22715
G044_GAB1_pY447	p-site	3	-1.0424	447		Merged with:	472	-1.1844	-0.9004	-1.0424
G044_GAB1_pY589	p-site	2	-0.3086	589
G044_GAB1_pY657	p-site	2	-0.3647	657		Merged with:	689	-1.3997	0.6703	-0.3647
			0.03
G045_GAB2_348_to_367	PRD	1	0.1677	348	367
G045_GAB2_502_to_528	PRD	2	-0.3594	502	528
G045_GAB2_pS159	p-site	1	1.2382	159
G045_GAB2_pS623	p-site	2	-0.8557	623
G045_GAB2_pY643	p-site	1	-1.0709	643
			0.0112
G047_GJA1_pS255	p-site	2	1.044	255
G047_GJA1_pS279	p-site	1	0.9724	279		Merged with:	282	0.334	1.6108	0.9724
G047_GJA1_pS368	p-site	1	-0.4513	368
G047_GJA1_pY247	p-site	1	0.8003	247		Merged with:	265	1.415	0.1856	0.8003
			-0.011
G048_GRB10_pS428	p-site	1	-1.0412	248
			0.0018
G050_GRB2_D_006_SH2	SH2	8	-0.27	60	135
G050_GRB2_D_007_SH3_1_D1	SH3	9	-0.1879	1	56
G050_GRB2_D_007_SH3_1_D2	SH3	8	0.21	159	213
G050_GRB2_pY160	p-site	1	1.596	160
			0.6497
G051_GRB7_D_006_SH2	SH2	2	0.2416	60	135
			-0.0403
G057_HRAS_D_042_Ras	Ras	10	-0.2903	5	165
			1.6691
G061_JAK2_494_to_506	PRD	2	0.037	494	506
G061_JAK2_D_004_Pkinase_Tyr_D1	kinase	2	-0.362	545	805	Merged with:	849	1123	-0.381	-0.343	-0.362
G061_JAK2_pY1007	p-site	1	-1.02	1007
			0.3315
G062_JUN_G062_D_071_bZIP_1	ZIP_1	1	-0.8794	250	313
G062_JUN_G062_D_D-domain	death domain	1	0.1626	32	51
G062_JUN_pS73	p-site	1	-1.2043	73
			0.2205
G065_KRAS_D_042_Ras	Ras	9	-0.2838	5	165
			1.632
G069_KRT8_pS74	p-site	1	-0.127	74
			0.0001
G070_MAP2K1_D_030_Pkinase	kinase	3	-0.2709	68	361
G070_MAP2K1_D_D-site	D-site	1	0.5827	1	17
G070_MAP2K1_pS218	p-site	4	-0.99545	218		Merged with:	222	-1.0443	-0.9466	-0.99545
G070_MAP2K1_pT286	p-site	1	-1.01325	286		Merged with:	386	1.1509	0.8756	1.01325
G070_MAP2K1_pT292	p-site	2	0.7006	292
			0.85
G071_MAP2K2_D_030_Pkinase	kinase	3	-0.2613	72	369
G071_MAP2K2_D_D-site	D-site	1	0.6541	1	20
G071_MAP2K2_pS218	p-site	2	-0.9197	218		Merged with:	222	-0.789	-1.0504	-0.9197
			0.79
G072_MAP2K3_D_030_Pkinase	kinase	1	-0.307	69	330
G072_MAP2K3_D-site	D-site	1	1.4567	17	33
G072_MAP2K3_pS218	p-site	1	-0.9371	218		Merged with:	222	-0.9954	-0.8788	-0.9371
			0.8187
G073_MAP2K5_D_036_PB1	PB1	1	0.7519	18	97
			-0.163
G074_MAP2K7	Unknown	1
G074_MAP2K7_D_030_Pkinase	kinase	1	-0.4994	120	380
G074_MAP2K7_D_D-site	D-site	1	0.8006	37	51
			0.8275
G075_MAP3K1_D_030_Pkinase	kinase	6	-1.028	1243	1508
			0.2195
G077_MAP3K2_D_030_Pkinase	kinase	1	-0.7278	357	617
G077_MAP3K2_D_036_PB1	PB1	1	0.6402	1	89
			0.4943
G079_MAP3K4_D_030_Pkinase	kinase	4	-0.9022	1343	1601
			0.1732
G080_MAPK1	Unknown	2
G080_MAPK1_D_030_Pkinase	kinase	23	-0.2478	25	313
G080_MAPK1_pT185	p-site	4	-0.842	185
G080_MAPK1_pY187	p-site	5	-0.853	187
			1.0086
G081_MAPK14	Unknown	2
G081_MAPK14_D_030_Pkinase	kinase	7	-0.2021	24	308
G081_MAPK14_pT180	p-site	2	-0.8544	180
G081_MAPK14_pY182	p-site	1	-0.8447	182
			0.768
G082_MAPK3	Unknown	1
G082_MAPK3_D_030_Pkinase	kinase	16	-0.3382	42	330
G082_MAPK3_pT202	p-site	5	-0.797	202		Merged with:	204	-0.788	-0.806	-0.797
			1.0861
G083_MAPK7_D_030_Pkinase	kinase	1	-0.7282	55	347
			0.4079
G084_MAPK8	Unknown	3
G084_MAPK8_D_030_Pkinase	kinase	8	-0.4223	26	321
G084_MAPK8_pT183	p-site	1	-0.9485	183		Merged with:	185	-0.95	-0.947	-0.9485
			0.9543
G087_MYC_pT58	p-site	2	-1.2205	58		Merged with:	62	-1.1916	-1.2494	-1.2205
			0.0056
G088_NCK1_D_006_SH2	SH2	1	-0.3622	282	356
G088_NCK1_D_007_SH3_1_D1	SH3	2	-0.3936	5	59	Merged with:	193	250	-0.4493	-0.3379	-0.3936
G088_NCK1_D_007_SH3_1_D2	SH3	1	-0.3372	109	163
			0.6718
G091_NRAS_D_042_Ras	Ras	7	-0.2918	5	165
			1.6779
G092_PAK1_D_030_Pkinase	kinase	4	-0.6596	270	521
G092_PAK1_D_043_PBD	PBD	1	-0.3455	74	132
G092_PAK1_D_183_to_188	Undefined	1	1.1675	183	188
G092_PAK1_D_Pro_rich	PRD	2	0.8042	1	74
			0.7759
G095_PIK3CA_D_114_PI3K_p85B	p85B	3	-0.0013	31	108
			0.0001
G096_PIK3CB_D_114_PI3K_p85B	p85B	3	0.1357	41	118
			-0.0107
G097_PIK3CD_D_114_PI3K_p85B	p85B	2	0.1506	31	108
			-0.0122
G098_PIK3CG	Unknown	3
G098_PIK3CG_D_025_PI3K_rbd	RBD	3	0.534	203	312
G098_PIK3CG_D_028_PI3_PI4_kinase	kinase	3	-0.7331	827	1044
G098_PIK3CG_D_114_PI3K_p85B	p85B	3	0.4035	34	414
			0.0121
G099_PIK3R1_D_006_SH2_D1	SH2	12	-0.8041	333	408
G099_PIK3R1_D_006_SH2_D2	SH2	11	-0.6338	624	698
G099_PIK3R1_D_inter_SH2	inter SH2	4	-0.4308	409	623
G099_PIK3R1_Pro_80_to_104	PRD	1	0.5227	80	104	Merged with:	299	318	0.5623	0.4831	0.5227
			0.5673
G100_PIK3R2_D_006_SH2_D1	SH2	4	-0.7889	330	405
G100_PIK3R2_D_006_SH2_D2	SH2	1	-0.6455	622	696
G100_PIK3R2_D_inter_SH2	inter SH2	4	-0.4484	406	621
			0.5685
G101_PIK3R3_D_006_SH2_D1	SH2	9	-0.7123	65	140
G101_PIK3R3_D_006_SH2_D2	SH2	8	-0.4055	358	432
G101_PIK3R3_D_inter_SH2	inter SH2	3	0.0394	141	357
			0.8172
G104_PLCG1_D_006_SH2_D1	SH2	6	-0.4468	550	639
G104_PLCG1_D_006_SH2_D2	SH2	6	-0.4693	668	741
G104_PLCG1_D_007_SH3_1	SH3	1	-0.3095	794	849
G104_PLCG1_pY472	p-site	1	1.70615	472		Merged with:	771	2.167	1.2453	1.70615
G104_PLCG1_pY783	p-site	3	-1.1572	783
			0.0844
G105_PLCG2_D_006_SH2_D1	SH2	3	-0.4493	532	617
G105_PLCG2_D_006_SH2_D2	SH2	2	-0.4861	646	720
			0.068
G106_PLD1	Unknown	5
G106_PLD1_pT147	p-site	1	0.24033	147		Merged with:	2	561	0.2126	0.11	0.3984	0.240333
			-0.0007
G107_PLD2	Unknown	6
G111_PRKCA_D_030_Pkinase	kinase	2	-0.4894	339	597
			0.3069
G112_PRKCB1_D_030_Pkinase	kinase	2	-0.4589	351	604
			0.2796
G113_PRKCG_D_030_Pkinase	kinase	3	-0.5057	351	614
			0.3083
G114_PRKCI_D_030_Pkinase	kinase	2	-0.5793	254	522
			0.4766
G115_PRKCZ_D_030_Pkinase	kinase	2	-0.576	252	518
G115_PRKCZ_pT410	p-site	1	-0.9606	410
			0.4732
G117_PTK2B_Pro_852_to_1052	PRD	1	1.2536	831	869
G117_PTK2B_pY402	p-site	1	-0.9191	402
G117_PTK2B_pY881	p-site	1	-0.8882	881
G117_PTK2B_pY906	p-site	1	-1.0881	906
			-0.0476
G119_PTPN11_D_006_SH2_D1	SH2	3	-0.4606	6	81
G119_PTPN11_D_006_SH2_D2	SH2	2	-0.1743	112	197
G119_PTPN11_D_012_Y_phosphatase	phosphatase	8	-0.0145	273	520
G119_PTPN11_pY584	p-site	1	0.333	584
			0.2864
G121_PTPN5_D_012_Y_phosphatase	phosphatase	3	-0.5486	322	554
G121_PTPN5_D_KIM	KIM	2	1.1823	42	57
			0.3446
G122_PTPN6_D_006_SH2_D1	SH2	3	-0.27555	4	79	Merged with:	110	194	-0.4628	-0.0883	-0.27555
G122_PTPN6_D_012_Y_phosphatase	phosphatase	3	-0.0508	270	514
			0.2917
G123_PTPRR_D_012_Y_phosphatase	phosphatase	3	-0.6643	415	646
G123_PTPRR_D_KIM	KIM	2	0.4173	224	239
G123_PTPRR_pT361	p-site	2	-0.8414	361
			0.3634
G124_PXN	Unknown	1
G125_RAB5A_D_123_Rab	Rab	3	-0.4096	22	183
			1.252
G126_RAC1_D_042_Ras	Ras	10	-0.1507	6	179
G126_RAC1_pS71	p-site	1	-0.788	71
			1.4564
G127_RAF1_D_030_Pkinase	kinase	7	-0.6316	349	606
G127_RAF1_D_035_RBD	RBD	3	0.0951	56	131
G127_RAF1_pS259	p-site	2	-1.0973	259
G127_RAF1_pS29	p-site	1	-0.221	29		Merged with:	289	296	301	642	-0.272	-0.1655	-0.7691	0.2767	-0.1751	-0.221
G127_RAF1_pS338	p-site	1	-0.8439	338
			0.5172
G128_RALB_D_042_Ras	Ras	2	-0.3516	16	178
			1.333
G129_RALBP1_D_RalBD	RalBD	2	-0.5853	393	446
			0.0526
G130_RALGDS_D_023_RasGEF_N	GEF	2	-0.3593	115	227	Merged with:	383	597	-0.0737	-0.6449	-0.3593
G130_RALGDS_D_034_RA	RA	2	-0.5512	798	885
			0.3925
G131_RASA1_D_006_SH2_D1	SH2	13	-0.5051	181	256
G131_RASA1_D_011_RasGAP	GAP	3	-0.3487	769	942
G131_RASA1_Pro_135_145	PRD	1	0.6304	135	145
G131_RASA1_pY460	p-site	1	-0.893	460
			0.1185
G136_RGS16_pY168	p-site	1	-1.16265	168		Merged with:	177	-1.1522	-1.1731	-1.16265
			0.0116
G138_RPS6KA1_D_D-domain	death domain	1		unknown
G140_RPS6KA3_D_030_Pkinase_D1	kinase	3	-0.4916	68	327
G140_RPS6KA3_D_030_Pkinase_D2	kinase	1	-0.1665	422	679
G140_RPS6KA3_pT365	p-site	3	-0.667	365		Merged with:	369	577	-0.212	-0.889	-0.901	-0.667333
			0.7812
G144_SH3GL2_D_007_SH3_1	SH3	1	-0.0236	293	347
			0.0044
G146_SH3KBP1_D_007_SH3_1_D1	SH3	3	-0.7424	2	56
G146_SH3KBP1_D_007_SH3_1_D2	SH3	2	-0.856	101	155
			0.1584
G147_SHC1_D_005_PID	PID	9	-0.7247	162	318
G147_SHC1_D_006_SH2	SH2	2	-0.7501	488	559
G147_SHC1_pY350	p-site	1	-1.0132	350
G147_SHC1_pY427	p-site	1	-0.668	427
			0.4814
G150_SMAD2_pS110	p-site	1	0.3874	110		Merged with:	240	260	0.2782	0.583	0.301	0.3874
			-0.4814
G151_SMAD3_pT179	p-site	1	0.9367	179		Merged with:	204	208	213	-0.207	0.385	1.804	1.765	0.93675
			-0.0089
G156_SOS1	Unknown	1
G156_SOS1_1021_to_1034	PRD	1	0.4813	1021	1034
G156_SOS1_1121_to_1134	Undefined	1	1.0672	1121	1134
G156_SOS1_1133_to_1333	PRD	2	0.7869	1133	1333
G156_SOS1_1149_to_1158	PRD	1	-0.3397	1149	1158
G156_SOS1_D_019_RhoGEF	GEF	2	-0.0305	204	389
G156_SOS1_D_023_RasGEF_N	GEF	3	-0.2352	600	717
G156_SOS1_pS1132	p-site	1	0.2822	1132
G156_SOS1_pS1137	p-site	2	-0.3	1137
G156_SOS1_pS1167	p-site	3	0.657925	1167		Merged with:	1178	1193	1197	0.2846	0.755	0.9273	0.6648	0.657925
			-0.1815
G157_SOS2_1019_to_1032	PRD	2	0.5965	1019	1032
			-0.0063
G158_SP1_pT453	p-site	1		453		Merged with:	739
G159_SPRY2_49_to_61	Undefined	1	-0.4612	49	61
G159_SPRY2_pY55	p-site	2	-1.2682	55
			0.0199
G160_SRC_413_to_425	Undefined	1	-0.5706	413	425
G160_SRC_D_004_Pkinase_Tyr	kinase	17	-0.4464	270	519
G160_SRC_D_006_SH2	SH2	1	-0.2516	151	233
G160_SRC_D_007_SH3_1	SH3	5	-0.1302	87	143
G160_SRC_pY338	p-site	1	-0.5505	338		Merged with:	419	-0.187	-0.914	-0.5505
G160_SRC_pY530	p-site	3	-0.69	530
			0.9696
G161_STAT1_pY701	p-site	3	-1.141	701
			0.0001
G163_STAT3_pY705	p-site	1	-1.1195	705
			0.001
G164_STAT5A_pY694	p-site	2	-1.405	694
			0.0001
G165_STAT5B_pY699	p-site	1	0.5975	699		Merged with:	725	740	743	-1.376	1.02	1.7	1.046	0.5975
			-0.003
G169_TNK2_D_048_GTPase_binding	GTPase binding	1	-0.7624	189	448
			0.2548
G170_USP6NL	Unknown	1
G170_USP6NL_D_140_TBC	TBC	1	-0.9641	97	314
			0.3445
G171_VAV1_D_019_RhoGEF	GEF	2	-0.2229	198	372
G171_VAV1_D_051_SH3_2	SH3	1	0.5805	617	658
			0.0233
G172_VAV2_D_006_SH2	SH2	4	-0.0285	663	737
G172_VAV2_D_019_RhoGEF	GEF	3	-0.2391	197	370
			0.0696
G173_VAV3_D_019_RhoGEF	GEF	2	-0.2546	196	370
			0.0663
G174_WASL_304_to_316	PRD	2	0.0961	304	316
			-0.0025
G176_YWHAB_D_143_13-3-3	14-3-3	2	-0.0711	5	238
			1.0045
G179_RIN1_D_033_VPS9	VPS9	1	-0.7097	492	591
G179_RIN1_D_034_RA	RA	3	-0.2747	625	708
			0.157
G184_RALA_D_042_Ras	Ras	2	-0.3722	16	177
			1.3703
G185_DUSP4_D_040_DSPc	DSPc	6	-0.7485	203	333
G185_DUSP4_D_KIM	KIM	4	0.0848	71	99
			0.4086
G186_DUSP6_D_040_DSPc	DSPc	1	-0.0313	214	346	Merged with:	159 (p-site)	197 (p-site)	-0.6825	0.6964	-0.1078	-0.0313
G186_DUSP6_D_KIM	KIM	1	0.1269	60	88
			0.3986
G187_BRAF_D_030_Pkinase	kinase	4	-0.7229	457	714
G187_BRAF_D_035_RBD	RBD	2	-0.0692	155	227
			0.4404
G188_KSR1_D_004_Pkinase_Tyr	kinase	2	-0.6986	611	875
			0.2813
G190_PDPK1_D_030_Pkinase	kinase	4	-0.5352	82	342
G190_PDPK1_pY373	p-site	1	0.59695	373		Merged with:	485	1.5229	-0.329	0.59695
			0.4727
G191_PRKCE	Unknown	1
G191_PRKCE_D_030_Pkinase	kinase	2	-0.5473	408	668
			0.3001
G193_BAD_pS112	p-site	1	-0.7777	112
G193_BAD_pS136	p-site	2	-0.7217	136
G193_BAD_pS75	p-site	1	-0.9987	75		Merged with:	99	-0.5852	-1.4122	-0.9987
			0.0213
G222_RHOA_D_042_Ras	Ras	4	-0.15	7	180
			1.3737
G228_ARHGEF7_D_019_RhoGEF	GEF	3	-0.3636	275	450
G228_ARHGEF7_D_051_SH3_2	SH3	1	-0.7083	188	241
			0.1784
G229_MAP3K11_D_004_Pkinase_Tyr	kinase	3	-0.6648	117	376
G229_MAP3K11_D_CRIB	CRIB	2	-0.4867	454	538
			0.4267
G230_MAP2K4	Unknown	4
G230_MAP2K4_D_030_Pkinase	kinase	1	-0.4481	102	367
G230_MAP2K4_D_D-site	D-site	2	0.8867	33	52
			0.8978
G231_MAP2K6	Unknown	1
G231_MAP2K6_D_030_Pkinase	kinase	1	-0.2621	53	314
G231_MAP2K6_D_D-site	D-site	1	1.5361	2	21
G231_MAP2K6_pS207	p-site	1	-0.9566	207
			0.7297
G232_LIMK1_pT508	p-site	1	-0.9482	508
			0.0015
G233_ARHGAP3_D_029_RhoGAP	GAP	2	-0.2473	291	444
			0.1213
G234_P53	Unknown	1
G234_P53_pS33	p-site	2	-0.3822	33
			0.001
G235_ERBB2	Unknown	2
G235_ERBB2_Pkinase_Tyr	kinase	1	-0.769	720	976
G235_ERBB2_pY1023	p-site	5	-0.178	1023
G235_ERBB2_pY1139	p-site	14	-0.5412	1139
G235_ERBB2_pY1221	p-site	10	-0.589	1221
G235_ERBB2_pY1222	p-site	7	-1.0954	1222
			0.2012
G236_ERBB3	Unknown	8
G236_ERBB3_pY1222	p-site	5	-0.0886333	1222		Merged with:	1197	868	0.5645	-0.3682	-0.4622	-0.0886333
G236_ERBB3_pY1224	p-site	1	-0.3796	1224
G236_ERBB3_pY1260	p-site	4	0.15395	1260		Merged with:	1054	0.4697	-0.1618	0.15395
G236_ERBB3_pY1262	p-site	1	0.4061	1262
G236_ERBB3_pY1276	p-site	9	-0.804	1276
G236_ERBB3_pY1289	p-site	8	-0.79	1289
			0.0011
G237_ERBB4	Unknown	5
G237_ERBB4_Pkinase_Tyr	kinase	1	-0.7454	718	974
G237_ERBB4_pY1284	p-site	1	-0.5472	1284		Merged with:	1188	-0.5431	-0.5513	-0.5472
			0.1837
