# Supplementary material for: Protein-protein binding selectivity and network topology constrain global and local properties of interface binding networks
Source: Sci Rep. 2017 Jul 17;7:5631. doi: 10.1038/s41598-017-05686-2 (PMC5514078; doi:10.1038/s41598-017-05686-2)
Supplement: Supplementary file 5 — Table S4 [file 41598_2017_5686_MOESM5_ESM.xls]

## Sheet: CME Human Homologs
						*Structural but no clear functional homology
	YEAST	YEAST (uniprot)	YEAST (name)	YEAST (residue numbers)		HUMAN	HUMAN Gene Name	HUMAN (uniprot ID)	Nresidue
	ABP1	P15891	ABP1_YEAST	592		DBNL	DBNL	Q9UJU6	430
	ACT1	P60010	ACT1_YEAST	375		ACTG	ACTG1	P63261	375
						ACTB	ACTB	P60709	375
	AIM21	P40563	AIM21_YEAST	679		-
	AIM3	P38266	AIM3_YEAST	947		-
	AIP1	P46680	AIP1_YEAST	615		WDR1	WDR1	O75083	606
	AKL1	P38080	AKL1_YEAST	1108		BMP2K	BMP2K	Q9NSY1	1161
						AAK1	AAK1	Q2M2I8	961
	APL1	P27351	AP2B_YEAST	700		AP2B1	AP2B1	H0UID5	934
	APL3	P38065	AP2A_YEAST	1025		AP2A2	AP2A2	O94973	939
						AP2A1	AP2A1	O95782	977
	APM4	Q99186	AP2M_YEAST	491		AP2M1	AP2M1	Q96CW1	435
	APP1	P53933	APP1_YEAST	587		-
	APS2	Q00381	AP2S_YEAST	147		AP2S1	AP2S1	P53680	142
	ARC15	P40518	ARPC5_YEAST	154		ARP5L	ARPC5L	Q9BPX5	153
	ARC18	Q05933	ARPC3_YEAST	178		ARPC3	ARPC3	O15145	178
	ARC19	P33204	ARPC4_YEAST	171		ARPC4	ARPC4	P59998	168
	ARC35	P53731	ARPC2_YEAST	342		ARPC2	ARPC2	O15144	300
	ARC40	P38328	ARPC1_YEAST	384		ARPC1A	ARPC1A	Q92747	370
	ARK1	P53974	ARK1_YEAST	638		BMP2K	BMP2K	Q9NSY1	1161
						AAK1	AAK1	Q2M2I8	961
	ARP2	P32381	ARP2_YEAST	391		ARP2	ACTR2	P61160	394
	ARP3	P47117	ARP3_YEAST	449		ARP3	ACTR3	P61158	418
	BBC1	P47068	BBC1_YEAST	1157		-
	BSP1	Q06604	BSP1_YEAST	576		-
	BZZ1	P38822	BZZ1_YEAST	633		FNBP1L	FNBP1L	Q5T0N5	605
						PACSIN2	PACSIN2	Q9UNF0	486
	CAP1	P28495	CAPZA_YEAST	268		CAPZA	CAPZA2	P47755	286
	CAP2	P13517	CAPZB_YEAST	287		CAPZB	CAPZB	P47756	277
	CHC1	P22137	CLH_YEAST	1653		CLH1	CLTC	Q00610	1675
	CLC1	P17891	CLC1_YEAST	233		CLCA	CLTA	P09496	248
						CLCB	CLTB	P09497	229
	COF1	Q03048	COFI_YEAST	143		COF1	CFL1	P23528	166
	CRN1	Q06440	CORO_YEAST	651		CORO1A	CORO1A	P31146	461
						CORO6	CORO6	Q6QEF8	472
						CORO7	CORO7	P57737	925
						CORO2B	CORO2B	Q9UQ03	480
	EDE1	P34216	EDE1_YEAST	1381		EPS15	EPS15	P42566	896
	END3	P39013	END3_YEAST	349		EPS15*	EPS15	P42566	896
						EHD3	EHD3	Q9NZN3	535
	ENT1	Q12518	ENT1_YEAST	454		EPN1	EPN1	Q9Y6I3	576
						EPN2	EPN2	O95208	641
						EPN3	EPN3	Q9H201	632
	ENT2	Q05785	ENT2_YEAST	613		EPN1	EPN1	Q9Y6I3	576
						EPN2	EPN2	O95208	641
						EPN3	EPN3	Q9H201	632
	GTS1	P40956	GTS1_YEAST	396		SMAP2*	SMAP2	Q8WU79	429
	INP52	P50942	INP52_YEAST	1183		SYNJ1	SYNJ1	O43426	1573
	LAS17	Q12446	LAS17_YEAST	633		WASP	WAS	P42768	502
						WASL	WASL	O00401	505
	LSB3	P43603	LSB3_YEAST	459		SH3YL1	SH3YL1	Q96HL8	342
	LSB5	P25369	LSB5_YEAST	354		-
	MYO3	P36006	MYO3_YEAST	1272		MYO1E	MYO1E	Q12965	1108
						MYO1F	MYO1F	O00160	1098
	MYO5	Q04439	MYO5_YEAST	1219		MYO1E	MYO1E	Q12965	1108
						MYO1F	MYO1F	O00160	1098
	PAL1	Q05518	PAL1_YEAST	499		-
	PAN1	P32521	PAN1_YEAST	1480		ITSN1	ITSN1	Q15811	1721
	PFY1	P07274	PROF_YEAST	126		PROF1	PFN1	P07737	140
						PROF2	PFN2	P35080	140
						PROF4	PFN4	Q8NHR9	129
	PRK1	P40494	PRK1_YEAST	810		BMP2K	BMP2K	Q9NSY1	1161
						AAK1	AAK1	Q2M2I8	961
	RVS161	P25343	RV161_YEAST	265		AMPH_HUMAN	AMPH	P49418	695
						BIN1/amphiphysin	BIN1	O00499	593
	RVS167	P39743	RV167_YEAST	482		AMPH_HUMAN	AMPH	P49418	695
						BIN1/amphiphysin	BIN1	O00499	593
						SH3GL2/endophilin-A1	SH3GL2	Q99962	352
	SAC6	P32599	FIMB_YEAST	642		PLS3	PLS3	P13797	630
	SCD5	P34758	SCD5_YEAST	872		-
	SCP1	Q08873	SCP1_YEAST	200		TAGLN/transgelin	TAGLN	Q01995	201
						TAGLN2	TAGLN2	P37802	199
						TAGLN3	TAGLN3	Q9UI15	199
	SLA1	P32790	SLA1_YEAST	1244		SH3KBP1 (CIN85)	SH3KBP1	Q96B97	665
						ITSN1	ITSN1	Q15811	1721
	SLA2	P33338	SLA2_YEAST	968		HIP1R	HIP1R	O75146	1068
						HIP1	HIP1	O00291	1037
	SYP1	P25623	SYP1_YEAST	870		FCHo1	FCHO1	O14526	889
						FCHo2	FCHO2	Q0JRZ9	810
	TWF1	P53250	TWF1_YEAST	332		TWF1/twinfilin	TWF1	Q12792	350
						TWF2	TWF2	Q6IBS0	349
	VRP1	P37370	VRP1_YEAST	817		WIPF1	WIPF1	O43516	503
						WIPF2	WIPF2	Q8TF74	440
	YAP1801	P38856	AP18A_YEAST	637		AP180_HUMAN/SNAP91	SNAP91	O60641	907
						PICALM	PICALM	Q13492	652
	YAP1802	P53309	AP18B_YEAST	568		AP180_HUMAN/SNAP91	SNAP91	O60641	907
						PICALM	PICALM	Q13492	652
	YSC84/LSB4	P32793	YSC84_YEAST	468		SH3YL1	SH3YL1	Q96HL8	342

## Sheet: CME Human PPIN
						Human CME PPIN
UNIPROT ID	Human protein NAME	All Homo Sapiens Interactors	The Local CME Network Interactors			Pro1	Pro2	Num references	PMID
Q9UJU6	DBNL	48 Interactors: SH2D4A 3 evid: 16189514 19060904 25416956 || HERC2 2 evid: 17353931 26186194 || GPS2 1 evid: 17353931 || DNPEP 1 evid: 17353931 || CDK4 1 evid: 17353931 || EIF2AK2 1 evid: 17353931 || RB1CC1 1 evid: 17353931 || CYP4F8 1 evid: 17353931 || ZAP70 1 evid: 14557276 || MAP4K1 1 evid: 10567356 || CASP3 1 evid: 11689006 || KDM5B 1 evid: 19336002 || SH3BP2 1 evid: 17306257 || CBL 1 evid: 1…	1 Interactors: CFL1 1 pmedid: 26344197			DBNL	CFL1	1	26344197
P63261	ACTG1	125 Interactors: CFL2 2 evid: 16189514 25416956 || CFL1 2 evid: 16189514 25416956 || ACTG1 3 evid: 16189514 21516116 25416956 || ACTB 3 evid: 16189514 21516116 25416956 || DSTN 2 evid: 16189514 25416956 || CDH1 1 evid: 9535896 || TMSB4X 2 evid: 8617195 15163409 || FHOD1 1 evid: 14576350 || EPS8L1 1 evid: 14565974 || EPS8L2 1 evid: 14565974 || FEZ1 1 evid: 12874605 || CTNND1 1 evid: 12835311 || ST…	8 Interactors: CFL1 2 pmedid: 16189514 25416956 || ACTG1 3 pmedid: 16189514 21516116 25416956 || ACTB 3 pmedid: 16189514 21516116 25416956 || SH3GL2 1 pmedid: 16169070 || PFN2 1 pmedid: 16169070 || WIPF1 1 pmedid: 11331876 || WASL 1 pmedid: 22847007 || CAPZA2 1 pmedid: 26496610			ACTG1	CFL1	2	16189514	25416956
P60709	ACTB	223 Interactors: CFL1 2 evid: 16189514 25416956 || CFL2 3 evid: 16189514 21516116 25416956 || ACTB 4 evid: 9209005 16189514 21516116 25416956 || DSTN 2 evid: 16189514 25416956 || ACTG1 3 evid: 16189514 21516116 25416956 || NCALD 1 evid: 16189514 || RAB8B 1 evid: 12639940 || MYC 1 evid: 11839798 || SMARCA4 3 evid: 9845365 21300803 22573825 || SMARCE1 2 evid: 9845365 18809673 || SMARCC2 1 evid: 984…	9 Interactors: CFL1 2 pmedid: 16189514 25416956 || ACTB 4 pmedid: 9209005 16189514 21516116 25416956 || ACTG1 3 pmedid: 16189514 21516116 25416956 || PFN1 2 pmedid: 10411937 19338310 || ACTR3 1 pmedid: 20308691 || ACTR2 1 pmedid: 20308691 || EPS15 1 pmedid: 19380743 || AP2M1 1 pmedid: 19380743 || CORO7 1 pmedid: 24768539			ACTG1	ACTG1	3	16189514	21516116	25416956
O75083	WDR1	91 Interactors: GRB2 1 evid: 18624398 || CSNK2B 1 evid: 21900206 || ISG15 1 evid: 16009940 || CDK2 1 evid: 21319273 || TXNDC17 1 evid: 22939629 || UBE2K 1 evid: 22939629 || TYMS 1 evid: 22939629 || TXN 1 evid: 22939629 || DIS3 1 evid: 22939629 || UBE2D1 1 evid: 22939629 || KEAP1 1 evid: 23382044 || BIRC2 1 evid: 23524849 || BIRC3 1 evid: 23524849 || BAG3 1 evid: 23824909 || SKIV2L 1 evid: 1523174…	2 Interactors: CFL1 1 pmedid: 26344197 || CAPZA2 1 pmedid: 26496610			ACTG1	ACTB	3	16189514	21516116	25416956
Q9NSY1	BMP2K	30 Interactors: KDM5B 1 evid: 19336002 || TERF1 1 evid: 20811636 || TERF2 1 evid: 20811636 || ABL1 1 evid: 19380743 || EPS15 1 evid: 19380743 || AP2M1 2 evid: 19380743 26186194 || FN1 1 evid: 19738201 || SLC25A41 1 evid: 26186194 || LIMS1 1 evid: 26186194 || XPO1 1 evid: 26673895 || CAPZA2 1 evid: 26496610 || CDK2 1 evid: 26496610 || CLTB 1 evid: 26496610 || CLTC 1 evid: 26496610 || DBN1 1 evid: …	7 Interactors: EPS15 1 pmedid: 19380743 || AP2M1 2 pmedid: 19380743 26186194 || CAPZA2 1 pmedid: 26496610 || CLTB 1 pmedid: 26496610 || CLTC 1 pmedid: 26496610 || PICALM 1 pmedid: 26496610 || PICALM 1 pmedid: 26496610			ACTG1	SH3GL2	1	16169070
Q2M2I8	AAK1	14 Interactors: AP2M1 4 evid: 19380743 24189400 25852190 26186194 || ATP13A2 1 evid: 22645275 || APP 1 evid: 21832049 || AP2A1 1 evid: 25852190 || AP2B1 1 evid: 25852190 || NTRK1 1 evid: 25921289 || DYNLT1 1 evid: 26638075 || XPO1 1 evid: 26673895 || CLTB 1 evid: 26496610 || CLTC 1 evid: 26496610 || GAK 1 evid: 26496610 || HSPA5 1 evid: 26496610 || GTSE1 1 evid: 26496610 || ANLN 1 evid: 26496610	5 Interactors: AP2M1 4 pmedid: 19380743 24189400 25852190 26186194 || AP2A1 1 pmedid: 25852190 || AP2B1 1 pmedid: 25852190 || CLTB 1 pmedid: 26496610 || CLTC 1 pmedid: 26496610			ACTG1	PFN2	1	16169070
H0UID5	AP2B1	94 Interactors: KIAA0408 1 evid: 16189514 || DHX58 1 evid: 16189514 || MLH1 1 evid: 16189514 || AP1M1 2 evid: 16189514 26344197 || MEA1 1 evid: 16189514 || TUBGCP4 1 evid: 16189514 || LDLRAP1 2 evid: 12221107 16189514 || THAP1 2 evid: 16189514 25416956 || POM121 1 evid: 16189514 || NECAP2 2 evid: 16189514 26186194 || ATP6V1G1 1 evid: 16189514 || NUP54 1 evid: 16189514 || TERF2IP 1 evid: 16189514 …	15 Interactors: AP2M1 5 pmedid: 16189514 19380743 24189400 26186194 26344197 || ITSN1 2 pmedid: 18654987 22558309 || CLTC 3 pmedid: 10748223 17052248 26496610 || AMPH 1 pmedid: 10748223 || AMPH 1 pmedid: 10748223 || EPS15 1 pmedid: 19380743 || EPN1 1 pmedid: 22863883 || AAK1 1 pmedid: 25852190 || AAK1 1 pmedid: 25852190 || AP2A1 1 pmedid: 26344197 || AP2A2 1 pmedid: 26344197 || AP2S1 1 pmedid: 26…			ACTG1	WIPF1	1	11331876
O94973	AP2A2	52 Interactors: HTT 1 evid: 9700202 || DAB2 2 evid: 11247302 22323290 || EPS15 3 evid: 10809762 18362181 19380743 || SHC1 3 evid: 8617812 19380743 24189400 || AMPH 1 evid: 9280305 || CLTC 3 evid: 9280305 17052248 26496610 || EPN1 1 evid: 9723620 || TERF2 1 evid: 20811636 || ARRB2 1 evid: 17620599 || BIN1 1 evid: 9195986 || GRB2 1 evid: 8552632 || GRK5 1 evid: 22952844 || AP2M1 4 evid: 19380743 24…	11 Interactors: EPS15 3 pmedid: 10809762 18362181 19380743 || AMPH 1 pmedid: 9280305 || AMPH 1 pmedid: 9280305 || CLTC 3 pmedid: 9280305 17052248 26496610 || EPN1 1 pmedid: 9723620 || BIN1 1 pmedid: 9195986 || AP2M1 4 pmedid: 19380743 24189400 26186194 26344197 || AP2A1 1 pmedid: 22939629 || AP2S1 1 pmedid: 26344197 || AP2B1 1 pmedid: 26344197 || CLTB 1 pmedid: 26496610			ACTG1	WASL	1	22847007
O95782	AP2A1	84 Interactors: DPYSL2 1 evid: 12942088 || NUMB 1 evid: 12942088 || L1CAM 1 evid: 12942088 || CD22 1 evid: 12646615 || EHD1 1 evid: 11423532 || NAGPA 1 evid: 11723124 || EPS15 4 evid: 9049247 10764745 10953014 19380743 || CLINT1 1 evid: 12429846 || RAB11FIP2 1 evid: 12364336 || ARRB2 1 evid: 17620599 || BRCA1 1 evid: 21880590 || SHBG 1 evid: 15862967 || RALBP1 1 evid: 10764745 || REPS2 1 evid: 10…	17 Interactors: EPS15 4 pmedid: 9049247 10764745 10953014 19380743 || EPN1 1 pmedid: 10764745 || AMPH 1 pmedid: 12057195 || AMPH 1 pmedid: 12057195 || SYNJ1 1 pmedid: 12057195 || AP2M1 4 pmedid: 19380743 24189400 26186194 26344197 || AP2A2 1 pmedid: 22939629 || PICALM 1 pmedid: 22939629 || PICALM 1 pmedid: 22939629 || BIN1 1 pmedid: 9182529 || AAK1 1 pmedid: 25852190 || AAK1 1 pmedid: 25852190 ||…			ACTG1	CAPZA2	1	26496610
Q96CW1	AP2M1	201 Interactors: LY9 1 evid: 12621057 || FXR2 1 evid: 16189514 || DVL2 1 evid: 16189514 || MED4 1 evid: 16189514 || IKZF1 1 evid: 16189514 || RUNDC3A 1 evid: 16189514 || RSPH14 1 evid: 16189514 || DPPA2 1 evid: 16189514 || TBC1D5 1 evid: 16189514 || AP2B1 5 evid: 16189514 19380743 24189400 26186194 26344197 || ZBTB8A 1 evid: 16189514 || EHD2 1 evid: 15182197 || CD22 1 evid: 12646615 || ADRA1B 1 e…	20 Interactors: AP2B1 5 pmedid: 16189514 19380743 24189400 26186194 26344197 || SYNJ1 2 pmedid: 12057195 26186194 || EPS15 3 pmedid: 19380743 24189400 26186194 || AP2A1 4 pmedid: 19380743 24189400 26186194 26344197 || AP2A2 4 pmedid: 19380743 24189400 26186194 26344197 || BMP2K 2 pmedid: 19380743 26186194 || CLTC 2 pmedid: 19380743 26496610 || ACTB 1 pmedid: 19380743 || AAK1 4 pmedid: 19380743 24…			ACTB	CFL1	2	16189514	25416956
P53680	AP2S1	23 Interactors: KHK 1 evid: 17353931 || RAB25 1 evid: 17353931 || PAK7 1 evid: 17353931 || POLQ 1 evid: 17353931 || AP1G1 1 evid: 7593184 || EPS15 1 evid: 19380743 || AP2M1 4 evid: 19380743 24189400 26186194 26344197 || VCAM1 1 evid: 19738201 || ITGA4 1 evid: 22623428 || RNF11 1 evid: 23751493 || TDGF1 1 evid: 21988832 || GRB2 1 evid: 12577067 || EPHA2 1 evid: 23874206 || EGFR 2 evid: 24189400 24…	6 Interactors: EPS15 1 pmedid: 19380743 || AP2M1 4 pmedid: 19380743 24189400 26186194 26344197 || AP2A1 1 pmedid: 26344197 || AP2A2 1 pmedid: 26344197 || AP2B1 1 pmedid: 26344197 || CLTB 1 pmedid: 26496610			ACTB	ACTB	4	9209005	16189514	21516116	25416956
Q9BPX5	ARPC5L	36 Interactors: ACTR3B 1 evid: 17353931 || ARPC4 4 evid: 16169070 22863883 22939629 26344197 || ARRB2 1 evid: 17620599 || ARPC2 3 evid: 22863883 22939629 26344197 || ARPC3 4 evid: 22863883 22939629 26186194 26344197 || ARPC1A 2 evid: 22939629 26344197 || ACTR3 2 evid: 22939629 26344197 || ACTR2 3 evid: 22939629 26344197 26496610 || ARPC1B 3 evid: 22939629 26186194 26344197 || GADD45G 1 evid: 2198…	8 Interactors: ARPC4 4 pmedid: 16169070 22863883 22939629 26344197 || ARPC2 3 pmedid: 22863883 22939629 26344197 || ARPC3 4 pmedid: 22863883 22939629 26186194 26344197 || ARPC1A 2 pmedid: 22939629 26344197 || ACTR3 2 pmedid: 22939629 26344197 || ACTR2 3 pmedid: 22939629 26344197 26496610 || CAPZB 1 pmedid: 26344197 || CAPZA2 1 pmedid: 26496610			ACTB	ACTG1	3	16189514	21516116	25416956
O15145	ARPC3	67 Interactors: ACTR3B 2 evid: 17353931 26186194 || ARAP1 1 evid: 16169070 || PRMT1 1 evid: 16169070 || LGALS4 1 evid: 16169070 || CDKN2B 1 evid: 16169070 || EFTUD2 1 evid: 16169070 || BAG6 1 evid: 16169070 || ARPC2 6 evid: 9230079 22863883 22939629 23148219 26186194 26344197 || ACTR3 4 evid: 11741539 22939629 26186194 26344197 || RPS4X 1 evid: 9889097 || WAS 3 evid: 9889097 12769847 23148219 || …	10 Interactors: ARPC2 6 pmedid: 9230079 22863883 22939629 23148219 26186194 26344197 || ACTR3 4 pmedid: 11741539 22939629 26186194 26344197 || WAS 3 pmedid: 9889097 12769847 23148219 || ARPC4 5 pmedid: 11162547 22863883 22939629 23148219 26344197 || ACTR2 4 pmedid: 22939629 26186194 26344197 26496610 || ARPC1A 3 pmedid: 22939629 26186194 26344197 || ARPC5L 4 pmedid: 22863883 22939629 26186194 263…			ACTB	PFN1	2	10411937	19338310
P59998	ARPC4	63 Interactors: ARPC5 5 evid: 11162547 12451597 22863883 22939629 26344197 || ACTR3B 1 evid: 17353931 || NELFCD 1 evid: 16169070 || ARPC5L 4 evid: 16169070 22863883 22939629 26344197 || ACTR3 4 evid: 11741539 22863883 22939629 26344197 || ARPC2 4 evid: 11162547 22863883 22939629 26344197 || ARPC3 5 evid: 11162547 22863883 22939629 23148219 26344197 || CTTN 1 evid: 11018051 || WAS 1 evid: 12769847…	9 Interactors: ARPC5L 4 pmedid: 16169070 22863883 22939629 26344197 || ACTR3 4 pmedid: 11741539 22863883 22939629 26344197 || ARPC2 4 pmedid: 11162547 22863883 22939629 26344197 || ARPC3 5 pmedid: 11162547 22863883 22939629 23148219 26344197 || WAS 1 pmedid: 12769847 || ACTR2 4 pmedid: 22863883 22939629 26344197 26496610 || ARPC1A 2 pmedid: 22939629 26344197 || MYO1E 1 pmedid: 26344197 || CAPZA2 …			ACTB	ACTR3	1	20308691
O15144	ARPC2	68 Interactors: ACTR3B 1 evid: 17353931 || ARPC3 6 evid: 9230079 22863883 22939629 23148219 26186194 26344197 || ACTR3 4 evid: 11741539 22863883 22939629 26344197 || ARPC4 4 evid: 11162547 22863883 22939629 26344197 || CDH1 1 evid: 11882288 || CTTN 1 evid: 11018051 || UBE2Q2 1 evid: 16300736 || CEP97 1 evid: 22261722 || CCP110 1 evid: 22261722 || CDK2 1 evid: 21319273 || WAS 1 evid: 11943145 || L…	9 Interactors: ARPC3 6 pmedid: 9230079 22863883 22939629 23148219 26186194 26344197 || ACTR3 4 pmedid: 11741539 22863883 22939629 26344197 || ARPC4 4 pmedid: 11162547 22863883 22939629 26344197 || WAS 1 pmedid: 11943145 || ACTR2 4 pmedid: 22863883 22939629 26344197 26496610 || ARPC1A 3 pmedid: 22939629 26186194 26344197 || ARPC5L 3 pmedid: 22863883 22939629 26344197 || CAPZA2 2 pmedid: 26344197 2…			ACTB	ACTR2	1	20308691
Q92747	ARPC1A	33 Interactors: ACTR3B 2 evid: 17353931 26186194 || ELAVL1 1 evid: 19322201 || ACTR2 4 evid: 22939629 26186194 26344197 26496610 || ARPC2 3 evid: 22939629 26186194 26344197 || ARPC4 2 evid: 22939629 26344197 || ARPC3 3 evid: 22939629 26186194 26344197 || ACTR3 3 evid: 22939629 26186194 26344197 || ARPC5L 2 evid: 22939629 26344197 || ARPC5 4 evid: 22863883 22939629 26186194 26344197 || CNDP2 1 evi…	6 Interactors: ACTR2 4 pmedid: 22939629 26186194 26344197 26496610 || ARPC2 3 pmedid: 22939629 26186194 26344197 || ARPC4 2 pmedid: 22939629 26344197 || ARPC3 3 pmedid: 22939629 26186194 26344197 || ACTR3 3 pmedid: 22939629 26186194 26344197 || ARPC5L 2 pmedid: 22939629 26344197			ACTB	EPS15	1	19380743
P61160	ACTR2	131 Interactors: ACTR3B 1 evid: 17353931 || BAK1 1 evid: 17353931 || ACTR3 5 evid: 11741539 22863883 22939629 26344197 26496610 || BMP2 1 evid: 10880444 || CTTN 3 evid: 11018051 12732638 26496610 || ESR1 2 evid: 20308691 21182205 || ACTB 1 evid: 20308691 || UBC 1 evid: 16196087 || ELAVL1 1 evid: 19322201 || SIRT7 1 evid: 22586326 || CUL3 1 evid: 21145461 || LRRK2 1 evid: 20876399 || ARPC1B 5 evid…	13 Interactors: ACTR3 5 pmedid: 11741539 22863883 22939629 26344197 26496610 || ACTB 1 pmedid: 20308691 || ARPC4 4 pmedid: 22863883 22939629 26344197 26496610 || ARPC2 4 pmedid: 22863883 22939629 26344197 26496610 || ARPC3 4 pmedid: 22939629 26186194 26344197 26496610 || ARPC1A 4 pmedid: 22939629 26186194 26344197 26496610 || ARPC5L 3 pmedid: 22939629 26344197 26496610 || WASL 1 pmedid: 12732638 …			ACTB	AP2M1	1	19380743
P61158	ACTR3	80 Interactors: EIF1B 1 evid: 17353931 || WASF3 1 evid: 10381382 || WASF2 1 evid: 10381382 || HCLS1 1 evid: 12534372 || ACTR2 5 evid: 11741539 22863883 22939629 26344197 26496610 || ARPC1B 6 evid: 11741539 20603326 22863883 22939629 26186194 26344197 || ARPC2 4 evid: 11741539 22863883 22939629 26344197 || ARPC3 4 evid: 11741539 22939629 26186194 26344197 || ARPC4 4 evid: 11741539 22863883 2293962…	10 Interactors: ACTR2 5 pmedid: 11741539 22863883 22939629 26344197 26496610 || ARPC2 4 pmedid: 11741539 22863883 22939629 26344197 || ARPC3 4 pmedid: 11741539 22939629 26186194 26344197 || ARPC4 4 pmedid: 11741539 22863883 22939629 26344197 || ACTB 1 pmedid: 20308691 || ARPC1A 3 pmedid: 22939629 26186194 26344197 || ARPC5L 2 pmedid: 22939629 26344197 || WASL 1 pmedid: 12732638 || CORO1A 1 pmedid…			ACTB	CORO7	1	24768539
Q5T0N5	FNBP1L	18 Interactors: CDC42 1 evid: 15260990 || ACP1 1 evid: 16169070 || SGSM2 1 evid: 16169070 || USP13 1 evid: 16169070 || ATG3 1 evid: 19342671 || COA7 1 evid: 22939629 || DNM2 1 evid: 16418535 || WASL 2 evid: 16418535 26344197 || SHMT2 1 evid: 22658674 || NXF1 1 evid: 22658674 || CYFIP1 1 evid: 26344197 || WASF1 1 evid: 26344197 || PACSIN3 1 evid: 26344197 || SF3A1 1 evid: 26344197 || EZH2 1 evid: …	1 Interactors: WASL 2 pmedid: 16418535 26344197			WDR1	CFL1	1	26344197
Q9UNF0	PACSIN2	46 Interactors: PACSIN3 2 evid: 11082044 26186194 || PACSIN1 4 evid: 11082044 16189514 20936779 25416956 || PACSIN2 3 evid: 11082044 16189514 25416956 || FASLG 1 evid: 12023017 || DNM1 1 evid: 11082044 || SYNJ1 1 evid: 11082044 || WASL 1 evid: 11082044 || CARS 1 evid: 19041431 || CYFIP2 1 evid: 19041431 || ASAP1 1 evid: 19041431 || DNM2 1 evid: 19041431 || HSPA1A 1 evid: 19041431 || HSPA8 1 evid:…	6 Interactors: PACSIN2 3 pmedid: 11082044 16189514 25416956 || SYNJ1 1 pmedid: 11082044 || WASL 1 pmedid: 11082044 || WAS 1 pmedid: 19041431 || WIPF1 1 pmedid: 19041431 || WIPF2 1 pmedid: 26186194			WDR1	CAPZA2	1	26496610
P47755	CAPZA2	243 Interactors: TWF2 2 evid: 17353931 22863883 || RBBP6 2 evid: 18624398 26496610 || ELAVL1 1 evid: 19322201 || ARRB2 1 evid: 17620599 || BLNK 1 evid: 21822214 || CD2AP 3 evid: 20697350 26186194 26496610 || LRRK2 1 evid: 20876399 || PAN2 1 evid: 23398456 || AASDHPPT 1 evid: 22863883 || CAPZA1 3 evid: 22863883 26186194 26496610 || PTMA 1 evid: 22863883 || PSMG1 1 evid: 22863883 || RPL18A 1 evid: …	25 Interactors: TWF2 2 pmedid: 17353931 22863883 || CAPZB 4 pmedid: 22863883 26186194 26344197 26496610 || SH3KBP1 2 pmedid: 26186194 26496610 || ARPC2 2 pmedid: 26344197 26496610 || ACTR2 2 pmedid: 26344197 26496610 || ARPC3 2 pmedid: 26344197 26496610 || ACTG1 1 pmedid: 26496610 || AP2A1 1 pmedid: 26496610 || CFL1 1 pmedid: 26496610 || AP2M1 1 pmedid: 26496610 || CLTA 1 pmedid: 26496610 || CLTB…			BMP2K	EPS15	1	19380743
P47756	CAPZB	96 Interactors: TWF2 1 evid: 17353931 || MRPL20 1 evid: 16169070 || PTN 1 evid: 16169070 || BCCIP 1 evid: 16169070 || UIMC1 1 evid: 19615732 || DMWD 1 evid: 19615732 || MEPCE 1 evid: 17643375 || PPP2R2B 1 evid: 19156129 || RPP14 1 evid: 21900206 || BLNK 1 evid: 21822214 || SP1 1 evid: 22266860 || CD2AP 2 evid: 20697350 22706086 || UBE2Q2 1 evid: 16300736 || CDK2 1 evid: 21319273 || FAM21C 1 evid:…	6 Interactors: TWF2 1 pmedid: 17353931 || CAPZA2 4 pmedid: 22863883 26186194 26344197 26496610 || SH3KBP1 1 pmedid: 23178720 || ARPC2 1 pmedid: 26344197 || ARPC3 1 pmedid: 26344197 || ARPC5L 1 pmedid: 26344197			BMP2K	AP2M1	2	19380743	26186194
Q00610	CLTC	276 Interactors: HGS 3 evid: 11532964 16716190 21411634 || MCC 1 evid: 17353931 || IKBKE 1 evid: 17353931 || TFE3 1 evid: 17353931 || SNX5 1 evid: 15133132 || TOM1 3 evid: 14563850 15657082 16412388 || SNX9 1 evid: 12952949 || DNAJC6 1 evid: 12732633 || ARMCX3 1 evid: 16169070 || C10orf88 2 evid: 16169070 26496610 || EPN1 2 evid: 10692452 26496610 || EHD1 2 evid: 11423532 26344197 || GGA1 4 evid:…	25 Interactors: EPN1 2 pmedid: 10692452 26496610 || AMPH 2 pmedid: 9603201 10748223 || AMPH 2 pmedid: 9603201 10748223 || HIP1 5 pmedid: 11532990 11604514 22820750 25241761 26496610 || AP2A2 3 pmedid: 9280305 17052248 26496610 || PICALM 2 pmedid: 10436022 26496610 || PICALM 2 pmedid: 10436022 26496610 || EPN2 1 pmedid: 10567358 || ITSN1 1 pmedid: 22558309 || SH3KBP1 1 pmedid: 14596919 || SNAP91 1…			BMP2K	CAPZA2	1	26496610
P09496	CLTA	57 Interactors: STAMBP 1 evid: 19615732 || MAP1LC3A 1 evid: 20562859 || HSPA8 1 evid: 1975516 || TNK2 1 evid: 19144635 || MAP1LC3B 1 evid: 21900206 || ARRB1 1 evid: 17620599 || ARRB2 1 evid: 17620599 || CUL3 1 evid: 21145461 || COPS5 1 evid: 21145461 || MAD2L2 1 evid: 21152103 || SYNJ1 1 evid: 12057195 || VCP 1 evid: 8413590 || FN1 1 evid: 19738201 || VCAM1 1 evid: 19738201 || ITGA4 1 evid: 22623…	7 Interactors: SYNJ1 1 pmedid: 12057195 || CLTC 2 pmedid: 26344197 26496610 || CAPZA2 1 pmedid: 26496610 || CLTB 1 pmedid: 26496610 || PICALM 1 pmedid: 26496610 || PICALM 1 pmedid: 26496610 || ACTR2 1 pmedid: 26496610			BMP2K	CLTB	1	26496610
P09497	CLTB	64 Interactors: ARRB2 1 evid: 17620599 || FN1 1 evid: 19738201 || PAN2 1 evid: 23398456 || TP53 1 evid: 25144556 || NCAPD3 1 evid: 26344197 || NCAPG2 1 evid: 26344197 || PI4K2A 1 evid: 26344197 || PNPT1 1 evid: 26344197 || CLTCL1 2 evid: 26344197 26496610 || HSPE1 1 evid: 26344197 || PDAP1 1 evid: 26344197 || AP2A1 1 evid: 26496610 || AP2A2 1 evid: 26496610 || AP2B1 1 evid: 26496610 || AP2M1 1 ev…	17 Interactors: AP2A1 1 pmedid: 26496610 || AP2A2 1 pmedid: 26496610 || AP2B1 1 pmedid: 26496610 || AP2M1 1 pmedid: 26496610 || AP2S1 1 pmedid: 26496610 || CLTA 1 pmedid: 26496610 || CAPZA2 1 pmedid: 26496610 || CLTC 2 pmedid: 21411634 26496610 || PICALM 1 pmedid: 26496610 || PICALM 1 pmedid: 26496610 || ACTR2 1 pmedid: 26496610 || EPS15 1 pmedid: 26496610 || HIP1R 1 pmedid: 26496610 || AAK1 1 pm…			BMP2K	CLTC	1	26496610
P23528	CFL1	137 Interactors: ACTB 2 evid: 16189514 25416956 || ACTG1 2 evid: 16189514 25416956 || TAGLN 1 evid: 17353931 || HSPH1 1 evid: 14733918 || TXNDC17 1 evid: 14607843 || LIMK1 5 evid: 10436159 12963706 15220930 16278681 17500066 || MYCBP 1 evid: 16169070 || CAP1 2 evid: 11950878 26186194 || ACTA1 2 evid: 11950878 21723825 || ROCK1 1 evid: 10436159 || LIMK2 1 evid: 10436159 || TPI1 1 evid: 12359716 ||…	9 Interactors: ACTB 2 pmedid: 16189514 25416956 || ACTG1 2 pmedid: 16189514 25416956 || TAGLN 1 pmedid: 17353931 || PFN1 1 pmedid: 26344197 || WDR1 1 pmedid: 26344197 || DBNL 1 pmedid: 26344197 || TAGLN2 1 pmedid: 26344197 || CAPZA2 1 pmedid: 26496610 || ACTR2 1 pmedid: 26496610			BMP2K	PICALM	1	26496610
P31146	CORO1A	39 Interactors: DKK1 1 evid: 17353931 || UBE2G2 1 evid: 17353931 || FMNL1 1 evid: 23182705 || STAT3 1 evid: 21988832 || MAGOH 1 evid: 21988832 || TAB1 1 evid: 21988832 || POLR1C 1 evid: 21988832 || FHL3 1 evid: 21988832 || LMO2 1 evid: 21988832 || SMAD3 1 evid: 21988832 || SMARCD1 1 evid: 21988832 || GIT2 1 evid: 21988832 || POT1 1 evid: 21988832 || SPATA20 1 evid: 21988832 || YTHDC1 1 evid: 2198…	3 Interactors: CORO6 1 pmedid: 26186194 || ACTR2 1 pmedid: 26344197 || ACTR3 1 pmedid: 26344197			AAK1	AP2M1	4	19380743	24189400	25852190	26186194
Q6QEF8	CORO6	3 Interactors: BLOC1S6 1 evid: 25416956 || CORO1A 1 evid: 26186194 || CRK 1 evid: 25814554	1 Interactors: CORO1A 1 pmedid: 26186194			AAK1	AP2A1	1	25852190
P57737	CORO7	23 Interactors: TOB1 1 evid: 21130766 || CUL1 1 evid: 21130766 || RBX1 1 evid: 21130766 || CDC34 1 evid: 21130766 || TCEB2 1 evid: 21130766 || TCEB1 1 evid: 21130766 || DAG1 1 evid: 22939629 || KLHL20 2 evid: 24768539 26186194 || ACTB 1 evid: 24768539 || ZRANB1 1 evid: 24768539 || EPS15 1 evid: 24768539 || JUN 1 evid: 24768539 || SRC 1 evid: 18581049 || AP1M1 1 evid: 16905771 || AP2M1 1 evid: 169…	3 Interactors: ACTB 1 pmedid: 24768539 || EPS15 1 pmedid: 24768539 || AP2M1 1 pmedid: 16905771			AAK1	AP2B1	1	25852190
Q9UQ03	CORO2B	3 Interactors: TSC22D1 1 evid: 16169070 || VCL 1 evid: 10224093 || APPBP2 1 evid: 25416956	NaN			AAK1	CLTB	1	26496610
P42566	EPS15	131 Interactors: RNF11 3 evid: 14755250 23222715 24377927 || SNAP91 1 evid: 12807910 || AGFG1 2 evid: 10613896 11062555 || NAGPA 1 evid: 11723124 || STON2 3 evid: 11381094 18200045 19380743 || HGS 4 evid: 10809762 12551915 15772161 18362181 || AP2A2 3 evid: 10809762 18362181 19380743 || DNM2 1 evid: 11483962 || AP2A1 4 evid: 9049247 10764745 10953014 19380743 || EGFR 5 evid: 9049247 15701692 1642…	19 Interactors: SNAP91 1 pmedid: 12807910 || AP2A2 3 pmedid: 10809762 18362181 19380743 || AP2A1 4 pmedid: 9049247 10764745 10953014 19380743 || EPN1 5 pmedid: 9723620 15809337 16429130 18375383 21115825 || EPS15 3 pmedid: 9407139 12957285 19380743 || FCHO2 2 pmedid: 19380743 21762413 || ITSN1 3 pmedid: 10064583 22558309 26344197 || EPN3 1 pmedid: 21115825 || AP2B1 1 pmedid: 19380743 || AP2M1 3 p…			AAK1	CLTC	1	26496610
Q9NZN3	EHD3	7 Interactors: SNAP29 1 evid: 11423532 || EHD1 2 evid: 12121420 16251358 || RBSN 2 evid: 15020713 16251358 || RAB8A 1 evid: 17507647 || RAB11FIP2 1 evid: 16251358 || EHD3 1 evid: 16251358 || STX7 1 evid: 26344197	1 Interactors: EHD3 1 pmedid: 16251358			AP2B1	AP2M1	5	16189514	19380743	24189400	26186194	26344197
Q9Y6I3	EPN1	63 Interactors: RALBP1 2 evid: 12775724 20709745 || GTF3A 1 evid: 12775724 || KIAA1377 1 evid: 16169070 || MED31 1 evid: 16169070 || CRMP1 1 evid: 16169070 || CLTC 2 evid: 10692452 26496610 || EPS15 5 evid: 9723620 15809337 16429130 18375383 21115825 || EPS15L1 1 evid: 9723620 || AP2A2 1 evid: 9723620 || REPS2 3 evid: 10557078 10764745 15809337 || SLC6A3 1 evid: 16885233 || EGFR 3 evid: 15701692 …	7 Interactors: CLTC 2 pmedid: 10692452 26496610 || EPS15 5 pmedid: 9723620 15809337 16429130 18375383 21115825 || AP2A2 1 pmedid: 9723620 || EPN3 2 pmedid: 21115825 26186194 || AP2A1 1 pmedid: 10764745 || AP2B1 1 pmedid: 22863883 || AP2M1 1 pmedid: 26186194			AP2B1	ITSN1	2	18654987	22558309
O95208	EPN2	9 Interactors: CLTC 1 evid: 10567358 || ITSN1 1 evid: 22558309 || UBQLN2 1 evid: 18199683 || UBC 1 evid: 19285159 || APOE 1 evid: 21163940 || RALBP1 1 evid: 20709745 || EPN3 1 evid: 26186194 || TMEM17 1 evid: 26638075 || GTSE1 1 evid: 26496610	3 Interactors: CLTC 1 pmedid: 10567358 || ITSN1 1 pmedid: 22558309 || EPN3 1 pmedid: 26186194			AP2B1	CLTC	3	10748223	17052248	26496610
Q9H201	EPN3	28 Interactors: EPN1 2 evid: 21115825 26186194 || EPS15 1 evid: 21115825 || EHD1 1 evid: 21115825 || EHD2 1 evid: 21115825 || LAPTM5 1 evid: 15231748 || RNF11 1 evid: 15231748 || RALBP1 1 evid: 20709745 || UBB 1 evid: 26186194 || VPS39 1 evid: 26186194 || HSPA1L 1 evid: 26186194 || EPN2 1 evid: 26186194 || TNKS2 1 evid: 26186194 || TNKS 1 evid: 26186194 || PHGDH 1 evid: 26186194 || MID2 1 evid: 2…	3 Interactors: EPN1 2 pmedid: 21115825 26186194 || EPS15 1 pmedid: 21115825 || EPN2 1 pmedid: 26186194			AP2B1	AMPH	1	10748223
Q8WU79	SMAP2	15 Interactors: FN1 1 evid: 19738201 || VCAM1 1 evid: 19738201 || DAB1 1 evid: 25416956 || MAGED1 1 evid: 25416956 || DAZAP2 2 evid: 21516116 25416956 || FAM168A 1 evid: 25416956 || C1orf94 1 evid: 25416956 || SLC25A11 1 evid: 26186194 || SLC2A4 1 evid: 26186194 || CRYZ 1 evid: 26344197 || CEP170 1 evid: 26638075 || CNTROB 1 evid: 26638075 || TMEM17 1 evid: 26638075 || XPO1 1 evid: 26673895 || GT…	NaN			AP2B1	AMPH	1	10748223
O43426	SYNJ1	14 Interactors: SH3KBP1 2 evid: 12829691 19531213 || AMPH 2 evid: 9341169 10542231 || SH3GL2 1 evid: 9341169 || PACSIN3 1 evid: 11082044 || PACSIN2 1 evid: 11082044 || PACSIN1 1 evid: 11082044 || SH3GL1 1 evid: 10542231 || ITSN1 1 evid: 18539136 || AP2A1 1 evid: 12057195 || AP2M1 2 evid: 12057195 26186194 || CLTC 1 evid: 12057195 || CLTA 1 evid: 12057195 || GRB2 1 evid: 21706016 || GTSE1 1 evid: …	10 Interactors: SH3KBP1 2 pmedid: 12829691 19531213 || AMPH 2 pmedid: 9341169 10542231 || AMPH 2 pmedid: 9341169 10542231 || SH3GL2 1 pmedid: 9341169 || PACSIN2 1 pmedid: 11082044 || ITSN1 1 pmedid: 18539136 || AP2A1 1 pmedid: 12057195 || AP2M1 2 pmedid: 12057195 26186194 || CLTC 1 pmedid: 12057195 || CLTA 1 pmedid: 12057195			AP2B1	EPS15	1	19380743
P42768	WAS	61 Interactors: TRIP10 2 evid: 10713100 21516116 || PIK3R1 1 evid: 8805332 || SRC 2 evid: 8805332 8824280 || FGR 3 evid: 7565724 8805332 8824280 || FYN 4 evid: 7565724 8805332 10532312 12431372 || PLCG1 2 evid: 8805332 8824280 || GRB2 2 evid: 8805332 9307968 || EGFR 1 evid: 9307968 || HCK 1 evid: 12029088 || BTK 2 evid: 8892607 10427990 || TEC 1 evid: 8892607 || ITK 2 evid: 8810341 8892607 || PST…	7 Interactors: ARPC3 3 pmedid: 9889097 12769847 23148219 || WIPF1 4 pmedid: 9405671 9694849 21988832 25416956 || WIPF2 2 pmedid: 12213210 21988832 || PACSIN2 1 pmedid: 19041431 || ARPC4 1 pmedid: 12769847 || ITSN1 2 pmedid: 15824104 18539136 || ARPC2 1 pmedid: 11943145			AP2B1	EPN1	1	22863883
O00401	WASL	59 Interactors: DNMBP 1 evid: 14506234 || CTTN 2 evid: 11830518 12672817 || NCK1 2 evid: 11340081 26496610 || PACSIN3 1 evid: 11082044 || PACSIN2 1 evid: 11082044 || PACSIN1 1 evid: 11082044 || RHOQ 1 evid: 12456725 || PFN1 2 evid: 9822597 10867004 || VIPR1 1 evid: 10867004 || CDC42 4 evid: 9422512 10781580 11331876 20936779 || GRB2 4 evid: 10781580 20936779 21706016 25416956 || ITSN1 1 evid: 115…	12 Interactors: PACSIN2 1 pmedid: 11082044 || PFN1 2 pmedid: 9822597 10867004 || ITSN1 1 pmedid: 11584276 || WIPF1 3 pmedid: 11331876 12372256 25416956 || SH3KBP1 1 pmedid: 19531213 || WIPF2 1 pmedid: 22939629 || ACTR2 1 pmedid: 12732638 || ACTR3 1 pmedid: 12732638 || ACTG1 1 pmedid: 22847007 || FNBP1L 2 pmedid: 16418535 26344197 || ARPC3 1 pmedid: 25416956 || BIN1 1 pmedid: 25262827			AP2B1	AAK1	1	25852190
Q96HL8	SH3YL1	8 Interactors: GFAP 2 evid: 16189514 25416956 || HELZ 1 evid: 12615363 || SH3D19 2 evid: 12615363 25416956 || VIM 1 evid: 16169070 || KHDRBS1 1 evid: 22745667 || BAG3 1 evid: 23824909 || ZBTB7B 1 evid: 25416956 || VPS37B 2 evid: 21516116 25416956	NaN			AP2B1	AAK1	1	25852190
Q12965	MYO1E	55 Interactors: EMD 1 evid: 17620012 || SP1 1 evid: 22266860 || CUL1 1 evid: 21145461 || DIAPH1 1 evid: 22939629 || MOV10 2 evid: 22658674 22939629 || DTNA 1 evid: 22939629 || ILF3 1 evid: 22939629 || MYH11 1 evid: 22939629 || RNF20 1 evid: 22939629 || PAN2 1 evid: 23398456 || ASNS 1 evid: 22863883 || ATIC 1 evid: 22863883 || CAPNS1 1 evid: 22863883 || ISOC1 1 evid: 22863883 || MCTS1 1 evid: 2286…	2 Interactors: ARPC4 1 pmedid: 26344197 || CAPZA2 1 pmedid: 26496610			AP2B1	AP2A1	1	26344197
O00160	MYO1F	7 Interactors: EWSR1 1 evid: 16189514 || LRRK2 1 evid: 20876399 || IRF9 1 evid: 21988832 || RPA3 1 evid: 24332808 || RPA2 1 evid: 24332808 || RPA1 1 evid: 24332808 || PYCR2 1 evid: 26186194	NaN			AP2B1	AP2A2	1	26344197
Q15811	ITSN1	104 Interactors: SCAMP1 1 evid: 10777571 || TSG101 1 evid: 15256501 || DISC1 2 evid: 12812986 22558309 || SMARCC2 1 evid: 16169070 || MRPL20 1 evid: 16169070 || SNX5 1 evid: 16169070 || EEF1A1 1 evid: 16169070 || KIF5A 1 evid: 16169070 || UNC119 1 evid: 16169070 || STON2 1 evid: 11381094 || SNAP25 1 evid: 10373452 || SNAP23 1 evid: 10373452 || EPHB2 1 evid: 12389031 || SOS1 4 evid: 10716926 15824…	16 Interactors: WASL 1 pmedid: 11584276 || SH3GL2 1 pmedid: 21900206 || AP2B1 2 pmedid: 18654987 22558309 || EPN2 1 pmedid: 22558309 || PICALM 1 pmedid: 22558309 || PICALM 1 pmedid: 22558309 || ITSN1 2 pmedid: 21712076 22558309 || CLTC 1 pmedid: 22558309 || EPS15 3 pmedid: 10064583 22558309 26344197 || HIP1 1 pmedid: 22558309 || SH3KBP1 1 pmedid: 19166927 || AMPH 1 pmedid: 21712076 || AMPH 1 pmed…			AP2B1	AP2S1	1	26344197
P07737	PFN1	55 Interactors: MLLT4 1 evid: 10922060 || XPO6 1 evid: 14592989 || ACTB 2 evid: 10411937 19338310 || C14orf1 1 evid: 16169070 || DLG5 1 evid: 16169070 || TLE1 1 evid: 16169070 || CRMP1 1 evid: 16169070 || LRIF1 1 evid: 16169070 || UNC119 1 evid: 16169070 || WASF1 1 evid: 9843499 || RHOQ 1 evid: 10445846 || VASP 1 evid: 10882740 || VIPR1 1 evid: 10867004 || WASL 2 evid: 9822597 10867004 || FMNL1 1…	3 Interactors: ACTB 2 pmedid: 10411937 19338310 || WASL 2 pmedid: 9822597 10867004 || CFL1 1 pmedid: 26344197			AP2B1	CLTB	1	26496610
P35080	PFN2	31 Interactors: FHOD1 1 evid: 12677009 || ROCK1 1 evid: 14517206 || SIN3A 1 evid: 12391155 || RAP1GAP 1 evid: 16169070 || RNF146 1 evid: 16169070 || DDX11 1 evid: 16169070 || DLST 1 evid: 16169070 || GOLGB1 1 evid: 16169070 || CCDC113 1 evid: 16169070 || IK 1 evid: 16169070 || IVNS1ABP 1 evid: 16169070 || FAM173A 1 evid: 16169070 || NDUFB8 1 evid: 16169070 || PLAUR 1 evid: 16169070 || PTPRS 1 evi…	1 Interactors: ACTG1 1 pmedid: 16169070			AP2B1	PICALM	1	26496610
Q8NHR9	PFN4	NaN	NaN			AP2A2	EPS15	3	10809762	18362181	19380743
O00499	BIN1	56 Interactors: ITGA1 1 evid: 10094488 || ITGA3 1 evid: 10094488 || SNX4 1 evid: 12668730 || RIN3 1 evid: 12972505 || CUX1 1 evid: 16169070 || PLD1 1 evid: 10764771 || PLD2 1 evid: 10764771 || AMPH 1 evid: 9348539 || BIN1 1 evid: 10391921 || PTK2 1 evid: 12558988 || XRCC6 1 evid: 17671430 || XRCC5 1 evid: 17671430 || SYN1 1 evid: 10899172 || ITGA6 1 evid: 10094488 || RFX3 1 evid: 20211142 || ZBTB…	7 Interactors: AMPH 1 pmedid: 9348539 || AMPH 1 pmedid: 9348539 || BIN1 1 pmedid: 10391921 || CLTC 1 pmedid: 9195986 || AP2A2 1 pmedid: 9195986 || AP2A1 1 pmedid: 9182529 || WASL 1 pmedid: 25262827			AP2A2	AMPH	1	9280305
Q99962	SH3GL2	58 Interactors: EGFL6 2 evid: 16169070 21900206 || IL6 1 evid: 16169070 || TCEA2 1 evid: 16169070 || EMD 1 evid: 16169070 || ERH 1 evid: 16169070 || HLA-DQA1 1 evid: 16169070 || ACTG1 1 evid: 16169070 || SYNJ1 1 evid: 9341169 || DNM1 2 evid: 9341169 15834155 || AMPH 1 evid: 9341169 || ADAM19 1 evid: 10531379 || ADAM9 1 evid: 10531379 || ADAM15 1 evid: 10531379 || SH3KBP1 3 evid: 11894095 15456872…	7 Interactors: ACTG1 1 pmedid: 16169070 || SYNJ1 1 pmedid: 9341169 || AMPH 1 pmedid: 9341169 || AMPH 1 pmedid: 9341169 || SH3KBP1 3 pmedid: 11894095 15456872 21900206 || ITSN1 1 pmedid: 21900206 || SH3GL2 1 pmedid: 16115810			AP2A2	AMPH	1	9280305
P49418	AMPH	40 Interactors: PLD2 1 evid: 10764771 || PLD1 1 evid: 10764771 || SYNJ1 2 evid: 9341169 10542231 || DNM1 7 evid: 9148966 9280305 9341169 9348539 11877424 15834155 17244534 || SH3GL2 1 evid: 9341169 || VTN 1 evid: 12565847 || CLTC 2 evid: 9603201 10748223 || BIN1 1 evid: 9348539 || CDK5R1 1 evid: 11113134 || AP2A2 1 evid: 9280305 || AP1B1 1 evid: 9280305 || PTK2 1 evid: 12558988 || CABIN1 1 evid: …	8 Interactors: SYNJ1 2 pmedid: 9341169 10542231 || SH3GL2 1 pmedid: 9341169 || CLTC 2 pmedid: 9603201 10748223 || BIN1 1 pmedid: 9348539 || AP2A2 1 pmedid: 9280305 || ITSN1 1 pmedid: 21712076 || AP2B1 1 pmedid: 10748223 || AP2A1 1 pmedid: 12057195			AP2A2	CLTC	3	9280305	17052248	26496610
P13797	PLS3	41 Interactors: IKBKE 1 evid: 17353931 || HLA-B 1 evid: 17353931 || HDGF 1 evid: 21907836 || ISG15 1 evid: 16009940 || CUL5 1 evid: 21145461 || APP 1 evid: 21832049 || PSMD6 1 evid: 22939629 || SOD1 1 evid: 22939629 || CLNS1A 1 evid: 22939629 || THG1L 1 evid: 22939629 || TXNRD1 1 evid: 22939629 || SNX3 1 evid: 22939629 || TP63 1 evid: 20085233 || ANXA6 1 evid: 22863883 || FDPS 1 evid: 22863883 ||…	2 Interactors: TAGLN 1 pmedid: 26344197 || TAGLN2 1 pmedid: 26344197			AP2A2	EPN1	1	9723620
Q01995	TAGLN	50 Interactors: S100A9 1 evid: 17353931 || CFL1 1 evid: 17353931 || GIPC1 1 evid: 17353931 || ACTA1 1 evid: 11053353 || ISG15 1 evid: 16009940 || TINF2 1 evid: 21044950 || ACD 1 evid: 21044950 || POT1 1 evid: 21044950 || RNF14 1 evid: 17082327 || NDUFA7 1 evid: 22939629 || SARNP 1 evid: 22939629 || RBM27 1 evid: 22939629 || MRPL53 1 evid: 22939629 || SUGP1 1 evid: 22939629 || SRPRB 1 evid: 229396…	2 Interactors: CFL1 1 pmedid: 17353931 || PLS3 1 pmedid: 26344197			AP2A2	BIN1	1	9195986
P37802	TAGLN2	112 Interactors: VHL 1 evid: 17353931 || EIF1B 1 evid: 17353931 || EPB41 1 evid: 17353931 || USP1 1 evid: 19615732 || CDK2 1 evid: 21319273 || APP 1 evid: 21832049 || SSSCA1 1 evid: 22939629 || AHCYL1 1 evid: 22939629 || PPIA 1 evid: 22939629 || IGBP1 1 evid: 22939629 || CPLX1 1 evid: 22939629 || DHX36 1 evid: 22939629 || SNRPF 1 evid: 22939629 || TOMM40 1 evid: 22939629 || LIG4 1 evid: 22990118 …	3 Interactors: PLS3 1 pmedid: 26344197 || CFL1 1 pmedid: 26344197 || TAGLN3 1 pmedid: 26344197			AP2A2	AP2M1	4	19380743	24189400	26186194	26344197
Q9UI15	TAGLN3	35 Interactors: PMM2 1 evid: 22939629 || CLIC1 1 evid: 26344197 || CLIC4 1 evid: 26344197 || DUT 1 evid: 26344197 || ENO1 1 evid: 26344197 || ENO2 1 evid: 26344197 || ENO3 1 evid: 26344197 || FABP5 1 evid: 26344197 || FABP7 1 evid: 26344197 || FKBP1A 1 evid: 26344197 || FKBP1B 1 evid: 26344197 || HSPE1 1 evid: 26344197 || NUTF2 1 evid: 26344197 || PGK2 1 evid: 26344197 || PIN1 1 evid: 26344197 ||…	1 Interactors: TAGLN2 1 pmedid: 26344197			AP2A2	AP2A1	1	22939629
Q96B97	SH3KBP1	199 Interactors: SH3GL3 2 evid: 11894096 21900206 || ARHGAP27 1 evid: 15147912 || PAK2 1 evid: 12829691 || TJP2 1 evid: 12829691 || TAF6 1 evid: 12829691 || SYNJ1 2 evid: 12829691 19531213 || CD2 3 evid: 12618476 12690097 23663663 || BLNK 3 evid: 11071869 21822214 22262777 || CRK 1 evid: 11071869 || BCAR1 2 evid: 11071869 12618476 || CBL 27 evid: 11071869 11152963 11894095 11894096 12135478 12177…	11 Interactors: SYNJ1 2 pmedid: 12829691 19531213 || SH3KBP1 6 pmedid: 11071869 11894095 12135478 15090612 15476827 25416956 || SH3GL2 3 pmedid: 11894095 15456872 21900206 || WASL 1 pmedid: 19531213 || WIPF1 1 pmedid: 19531213 || WIPF2 1 pmedid: 19531213 || ITSN1 1 pmedid: 19166927 || HIP1R 1 pmedid: 15090612 || CLTC 1 pmedid: 14596919 || CAPZA2 2 pmedid: 26186194 26496610 || CAPZB 1 pmedid: 2317…			AP2A2	AP2S1	1	26344197
O75146	HIP1R	41 Interactors: HIP1 1 evid: 11889126 || SH3KBP1 1 evid: 15090612 || PICALM 3 evid: 22939629 26344197 26496610 || VCP 1 evid: 23383273 || VCAM1 1 evid: 19738201 || FN1 1 evid: 19738201 || ITGA4 1 evid: 22623428 || COMTD1 1 evid: 26186194 || CD274 1 evid: 26186194 || TMEM171 1 evid: 26186194 || TEX29 1 evid: 26186194 || LYPD3 1 evid: 26186194 || SCN2B 1 evid: 26186194 || NTRK1 1 evid: 25921289 || …	7 Interactors: HIP1 1 pmedid: 11889126 || SH3KBP1 1 pmedid: 15090612 || PICALM 3 pmedid: 22939629 26344197 26496610 || PICALM 3 pmedid: 22939629 26344197 26496610 || CAPZA2 1 pmedid: 26496610 || CLTB 1 pmedid: 26496610 || CLTC 1 pmedid: 26496610			AP2A2	AP2B1	1	26344197
O00291	HIP1	22 Interactors: PFDN1 1 evid: 16169070 || RPS10 1 evid: 16169070 || EIF6 1 evid: 16169070 || HTT 3 evid: 9147654 11063258 15383276 || HIP1R 1 evid: 11889126 || CLTC 5 evid: 11532990 11604514 22820750 25241761 26496610 || IFT57 1 evid: 11788820 || CASP8 1 evid: 11788820 || MAPK6 1 evid: 21900206 || ITSN1 1 evid: 22558309 || BFAR 1 evid: 14502241 || FBXO25 1 evid: 23940030 || HIP1 1 evid: 25416956 …	4 Interactors: HIP1R 1 pmedid: 11889126 || CLTC 5 pmedid: 11532990 11604514 22820750 25241761 26496610 || ITSN1 1 pmedid: 22558309 || HIP1 1 pmedid: 25416956			AP2A2	CLTB	1	26496610
O14526	FCHO1	8 Interactors: ZBTB16 1 evid: 16169070 || CUL5 1 evid: 21145461 || APP 1 evid: 21832049 || PTK6 1 evid: 25416956 || LGALS14 1 evid: 25416956 || EXOSC5 1 evid: 25416956 || FNBP1 1 evid: 26344197 || SRPK2 1 evid: 26167880	NaN			AP2A1	EPS15	4	9049247	10764745	10953014	19380743
Q0JRZ9	FCHO2	17 Interactors: EPS15 2 evid: 19380743 21762413 || DAB2 1 evid: 22323290 || AP2M1 2 evid: 24189400 26186194 || SLC25A41 1 evid: 26186194 || SPC25 1 evid: 26186194 || NPHP1 1 evid: 26638075 || XPO1 1 evid: 26673895 || CAPZA2 1 evid: 26496610 || CLTB 1 evid: 26496610 || CLTC 1 evid: 26496610 || DBN1 1 evid: 26496610 || MYH9 1 evid: 26496610 || PICALM 1 evid: 26496610 || LIMA1 1 evid: 26496610 || GT…	7 Interactors: EPS15 2 pmedid: 19380743 21762413 || AP2M1 2 pmedid: 24189400 26186194 || CAPZA2 1 pmedid: 26496610 || CLTB 1 pmedid: 26496610 || CLTC 1 pmedid: 26496610 || PICALM 1 pmedid: 26496610 || PICALM 1 pmedid: 26496610			AP2A1	EPN1	1	10764745
Q12792	TWF1	45 Interactors: APP 1 evid: 21832049 || TRMT1 1 evid: 22939629 || UNC45A 1 evid: 22939629 || CSE1L 1 evid: 22939629 || UBE2A 1 evid: 22939629 || UBXN1 1 evid: 22939629 || TXNDC5 1 evid: 22939629 || XPNPEP1 1 evid: 22939629 || USP28 1 evid: 22939629 || UBA3 1 evid: 22939629 || PRPS1 1 evid: 22939629 || KIF5B 1 evid: 22939629 || TPX2 1 evid: 22939629 || ZBED1 1 evid: 22939629 || BTK 1 evid: 2108042…	1 Interactors: CAPZA2 1 pmedid: 26496610			AP2A1	AMPH	1	12057195
Q6IBS0	TWF2	52 Interactors: VRK3 1 evid: 17353931 || LYAR 1 evid: 17353931 || KRT85 1 evid: 17353931 || KRT31 1 evid: 17353931 || ELOVL1 1 evid: 17353931 || KRT82 1 evid: 17353931 || CAPZA1 1 evid: 17353931 || CAPZB 1 evid: 17353931 || CAPZA2 2 evid: 17353931 22863883 || ACTR3B 1 evid: 17353931 || KRT36 1 evid: 17353931 || ERC1 1 evid: 17353931 || CHGB 1 evid: 16169070 || ARHGDIA 1 evid: 21900206 || TERF2IP …	2 Interactors: CAPZB 1 pmedid: 17353931 || CAPZA2 2 pmedid: 17353931 22863883			AP2A1	AMPH	1	12057195
O43516	WIPF1	29 Interactors: CTTN 1 evid: 12620186 || HCK 1 evid: 12029088 || WAS 4 evid: 9405671 9694849 21988832 25416956 || NCK1 2 evid: 9694849 26496610 || WASL 3 evid: 11331876 12372256 25416956 || PACSIN1 1 evid: 19041431 || PACSIN2 1 evid: 19041431 || PACSIN3 1 evid: 19041431 || PSTPIP1 1 evid: 19041431 || SRGAP2 1 evid: 19041431 || GRB2 3 evid: 20936779 21706016 21988832 || ITSN2 1 evid: 22558309 || E…	5 Interactors: WAS 4 pmedid: 9405671 9694849 21988832 25416956 || WASL 3 pmedid: 11331876 12372256 25416956 || PACSIN2 1 pmedid: 19041431 || SH3KBP1 1 pmedid: 19531213 || ACTG1 1 pmedid: 11331876			AP2A1	SYNJ1	1	12057195
Q8TF74	WIPF2	18 Interactors: DNMBP 1 evid: 14506234 || WAS 2 evid: 12213210 21988832 || NCK2 2 evid: 12213210 26186194 || GRB2 3 evid: 20936779 21706016 21988832 || ITSN2 1 evid: 22558309 || SH3KBP1 1 evid: 19531213 || WASL 1 evid: 22939629 || EIF4A3 1 evid: 22939629 || TXLNG 1 evid: 22939629 || SLC4A1AP 1 evid: 22939629 || HNRNPDL 1 evid: 22939629 || ZFAND5 1 evid: 22939629 || ZNF830 1 evid: 22939629 || TCER…	4 Interactors: WAS 2 pmedid: 12213210 21988832 || SH3KBP1 1 pmedid: 19531213 || WASL 1 pmedid: 22939629 || PACSIN2 1 pmedid: 26186194			AP2A1	AP2M1	4	19380743	24189400	26186194	26344197
O60641	SNAP91	10 Interactors: EPS15 1 evid: 12807910 || TRAF3IP1 1 evid: 17043677 || CLTC 1 evid: 10748223 || AP1B1 1 evid: 12538641 || ACIN1 1 evid: 22939629 || HAX1 1 evid: 26186194 || NUFIP1 1 evid: 26186194 || CDCA8 1 evid: 26186194 || DGUOK 1 evid: 26186194 || DNAAF2 1 evid: 26186194	2 Interactors: EPS15 1 pmedid: 12807910 || CLTC 1 pmedid: 10748223			AP2A1	AP2A2	1	22939629
Q13492	PICALM	89 Interactors: PLCG1 1 evid: 10926122 || CLTC 2 evid: 10436022 26496610 || ITSN1 1 evid: 22558309 || AP2A1 1 evid: 22939629 || HIP1R 3 evid: 22939629 26344197 26496610 || LAMTOR3 1 evid: 22939629 || EEF1A1 2 evid: 22939629 26344197 || SEC24D 1 evid: 22939629 || DNM2 1 evid: 22939629 || EGFR 1 evid: 22939629 || FLOT1 1 evid: 22939629 || SEC24C 1 evid: 22939629 || ATP6V1E1 1 evid: 22939629 || ILF3…	12 Interactors: CLTC 2 pmedid: 10436022 26496610 || ITSN1 1 pmedid: 22558309 || AP2A1 1 pmedid: 22939629 || HIP1R 3 pmedid: 22939629 26344197 26496610 || AP2B1 1 pmedid: 26496610 || AP2M1 1 pmedid: 26496610 || CLTA 1 pmedid: 26496610 || CLTB 1 pmedid: 26496610 || EPS15 1 pmedid: 26496610 || CAPZA2 1 pmedid: 26496610 || BMP2K 1 pmedid: 26496610 || FCHO2 1 pmedid: 26496610			AP2A1	PICALM	1	22939629
						AP2A1	PICALM	1	22939629
						AP2A1	BIN1	1	9182529
						AP2A1	AAK1	1	25852190
						AP2A1	AAK1	1	25852190
						AP2A1	AP2S1	1	26344197
						AP2A1	AP2B1	1	26344197
						AP2A1	CAPZA2	1	26496610
						AP2A1	CLTB	1	26496610
						AP2A1	CLTC	1	26496610
						AP2M1	AP2B1	5	16189514	19380743	24189400	26186194	26344197
						AP2M1	SYNJ1	2	12057195	26186194
						AP2M1	EPS15	3	19380743	24189400	26186194
						AP2M1	AP2A1	4	19380743	24189400	26186194	26344197
						AP2M1	AP2A2	4	19380743	24189400	26186194	26344197
						AP2M1	BMP2K	2	19380743	26186194
						AP2M1	CLTC	2	19380743	26496610
						AP2M1	ACTB	1	19380743
						AP2M1	AAK1	4	19380743	24189400	25852190	26186194
						AP2M1	AAK1	4	19380743	24189400	25852190	26186194
						AP2M1	AP2S1	4	19380743	24189400	26186194	26344197
						AP2M1	AP2M1	1	24189400
						AP2M1	FCHO2	2	24189400	26186194
						AP2M1	CORO7	1	16905771
						AP2M1	ITSN1	1	26186194
						AP2M1	EPN1	1	26186194
						AP2M1	CAPZA2	1	26496610
						AP2M1	CLTB	1	26496610
						AP2M1	PICALM	1	26496610
						AP2S1	EPS15	1	19380743
						AP2S1	AP2M1	4	19380743	24189400	26186194	26344197
						AP2S1	AP2A1	1	26344197
						AP2S1	AP2A2	1	26344197
						AP2S1	AP2B1	1	26344197
						AP2S1	CLTB	1	26496610
						ARPC5L	ARPC4	4	16169070	22863883	22939629	26344197
						ARPC5L	ARPC2	3	22863883	22939629	26344197
						ARPC5L	ARPC3	4	22863883	22939629	26186194	26344197
						ARPC5L	ARPC1A	2	22939629	26344197
						ARPC5L	ACTR3	2	22939629	26344197
						ARPC5L	ACTR2	3	22939629	26344197	26496610
						ARPC5L	CAPZB	1	26344197
						ARPC5L	CAPZA2	1	26496610
						ARPC3	ARPC2	6	9230079	22863883	22939629	23148219	26186194	26344197
						ARPC3	ACTR3	4	11741539	22939629	26186194	26344197
						ARPC3	WAS	3	9889097	12769847	23148219
						ARPC3	ARPC4	5	11162547	22863883	22939629	23148219	26344197
						ARPC3	ACTR2	4	22939629	26186194	26344197	26496610
						ARPC3	ARPC1A	3	22939629	26186194	26344197
						ARPC3	ARPC5L	4	22863883	22939629	26186194	26344197
						ARPC3	WASL	1	25416956
						ARPC3	CAPZB	1	26344197
						ARPC3	CAPZA2	2	26344197	26496610
						ARPC4	ARPC5L	4	16169070	22863883	22939629	26344197
						ARPC4	ACTR3	4	11741539	22863883	22939629	26344197
						ARPC4	ARPC2	4	11162547	22863883	22939629	26344197
						ARPC4	ARPC3	5	11162547	22863883	22939629	23148219	26344197
						ARPC4	WAS	1	12769847
						ARPC4	ACTR2	4	22863883	22939629	26344197	26496610
						ARPC4	ARPC1A	2	22939629	26344197
						ARPC4	MYO1E	1	26344197
						ARPC4	CAPZA2	1	26496610
						ARPC2	ARPC3	6	9230079	22863883	22939629	23148219	26186194	26344197
						ARPC2	ACTR3	4	11741539	22863883	22939629	26344197
						ARPC2	ARPC4	4	11162547	22863883	22939629	26344197
						ARPC2	WAS	1	11943145
						ARPC2	ACTR2	4	22863883	22939629	26344197	26496610
						ARPC2	ARPC1A	3	22939629	26186194	26344197
						ARPC2	ARPC5L	3	22863883	22939629	26344197
						ARPC2	CAPZA2	2	26344197	26496610
						ARPC2	CAPZB	1	26344197
						ARPC1A	ACTR2	4	22939629	26186194	26344197	26496610
						ARPC1A	ARPC2	3	22939629	26186194	26344197
						ARPC1A	ARPC4	2	22939629	26344197
						ARPC1A	ARPC3	3	22939629	26186194	26344197
						ARPC1A	ACTR3	3	22939629	26186194	26344197
						ARPC1A	ARPC5L	2	22939629	26344197
						ACTR2	ACTR3	5	11741539	22863883	22939629	26344197	26496610
						ACTR2	ACTB	1	20308691
						ACTR2	ARPC4	4	22863883	22939629	26344197	26496610
						ACTR2	ARPC2	4	22863883	22939629	26344197	26496610
						ACTR2	ARPC3	4	22939629	26186194	26344197	26496610
						ACTR2	ARPC1A	4	22939629	26186194	26344197	26496610
						ACTR2	ARPC5L	3	22939629	26344197	26496610
						ACTR2	WASL	1	12732638
						ACTR2	CORO1A	1	26344197
						ACTR2	CAPZA2	2	26344197	26496610
						ACTR2	CFL1	1	26496610
						ACTR2	CLTA	1	26496610
						ACTR2	CLTB	1	26496610
						ACTR3	ACTR2	5	11741539	22863883	22939629	26344197	26496610
						ACTR3	ARPC2	4	11741539	22863883	22939629	26344197
						ACTR3	ARPC3	4	11741539	22939629	26186194	26344197
						ACTR3	ARPC4	4	11741539	22863883	22939629	26344197
						ACTR3	ACTB	1	20308691
						ACTR3	ARPC1A	3	22939629	26186194	26344197
						ACTR3	ARPC5L	2	22939629	26344197
						ACTR3	WASL	1	12732638
						ACTR3	CORO1A	1	26344197
						ACTR3	CAPZA2	1	26496610
						FNBP1L	WASL	2	16418535	26344197
						PACSIN2	PACSIN2	3	11082044	16189514	25416956
						PACSIN2	SYNJ1	1	11082044
						PACSIN2	WASL	1	11082044
						PACSIN2	WAS	1	19041431
						PACSIN2	WIPF1	1	19041431
						PACSIN2	WIPF2	1	26186194
						CAPZA2	TWF2	2	17353931	22863883
						CAPZA2	CAPZB	4	22863883	26186194	26344197	26496610
						CAPZA2	SH3KBP1	2	26186194	26496610
						CAPZA2	ARPC2	2	26344197	26496610
						CAPZA2	ACTR2	2	26344197	26496610
						CAPZA2	ARPC3	2	26344197	26496610
						CAPZA2	ACTG1	1	26496610
						CAPZA2	AP2A1	1	26496610
						CAPZA2	CFL1	1	26496610
						CAPZA2	AP2M1	1	26496610
						CAPZA2	CLTA	1	26496610
						CAPZA2	CLTB	1	26496610
						CAPZA2	CLTC	1	26496610
						CAPZA2	EPS15	1	26496610
						CAPZA2	MYO1E	1	26496610
						CAPZA2	TWF1	1	26496610
						CAPZA2	PICALM	1	26496610
						CAPZA2	PICALM	1	26496610
						CAPZA2	HIP1R	1	26496610
						CAPZA2	WDR1	1	26496610
						CAPZA2	ARPC4	1	26496610
						CAPZA2	ACTR3	1	26496610
						CAPZA2	BMP2K	1	26496610
						CAPZA2	ARPC5L	1	26496610
						CAPZA2	FCHO2	1	26496610
						CAPZB	TWF2	1	17353931
						CAPZB	CAPZA2	4	22863883	26186194	26344197	26496610
						CAPZB	SH3KBP1	1	23178720
						CAPZB	ARPC2	1	26344197
						CAPZB	ARPC3	1	26344197
						CAPZB	ARPC5L	1	26344197
						CLTC	EPN1	2	10692452	26496610
						CLTC	AMPH	2	9603201	10748223
						CLTC	AMPH	2	9603201	10748223
						CLTC	HIP1	5	11532990	11604514	22820750	25241761	26496610
						CLTC	AP2A2	3	9280305	17052248	26496610
						CLTC	PICALM	2	10436022	26496610
						CLTC	PICALM	2	10436022	26496610
						CLTC	EPN2	1	10567358
						CLTC	ITSN1	1	22558309
						CLTC	SH3KBP1	1	14596919
						CLTC	SNAP91	1	10748223
						CLTC	AP2B1	3	10748223	17052248	26496610
						CLTC	BIN1	1	9195986
						CLTC	SYNJ1	1	12057195
						CLTC	AP2M1	2	19380743	26496610
						CLTC	CLTA	2	26344197	26496610
						CLTC	AP2A1	1	26496610
						CLTC	CLTB	2	21411634	26496610
						CLTC	CAPZA2	1	26496610
						CLTC	EPS15	2	18524853	26496610
						CLTC	HIP1R	1	26496610
						CLTC	AAK1	1	26496610
						CLTC	AAK1	1	26496610
						CLTC	BMP2K	1	26496610
						CLTC	FCHO2	1	26496610
						CLTA	SYNJ1	1	12057195
						CLTA	CLTC	2	26344197	26496610
						CLTA	CAPZA2	1	26496610
						CLTA	CLTB	1	26496610
						CLTA	PICALM	1	26496610
						CLTA	PICALM	1	26496610
						CLTA	ACTR2	1	26496610
						CLTB	AP2A1	1	26496610
						CLTB	AP2A2	1	26496610
						CLTB	AP2B1	1	26496610
						CLTB	AP2M1	1	26496610
						CLTB	AP2S1	1	26496610
						CLTB	CLTA	1	26496610
						CLTB	CAPZA2	1	26496610
						CLTB	CLTC	2	21411634	26496610
						CLTB	PICALM	1	26496610
						CLTB	PICALM	1	26496610
						CLTB	ACTR2	1	26496610
						CLTB	EPS15	1	26496610
						CLTB	HIP1R	1	26496610
						CLTB	AAK1	1	26496610
						CLTB	AAK1	1	26496610
						CLTB	BMP2K	1	26496610
						CLTB	FCHO2	1	26496610
						CFL1	ACTB	2	16189514	25416956
						CFL1	ACTG1	2	16189514	25416956
						CFL1	TAGLN	1	17353931
						CFL1	PFN1	1	26344197
						CFL1	WDR1	1	26344197
						CFL1	DBNL	1	26344197
						CFL1	TAGLN2	1	26344197
						CFL1	CAPZA2	1	26496610
						CFL1	ACTR2	1	26496610
						CORO1A	CORO6	1	26186194
						CORO1A	ACTR2	1	26344197
						CORO1A	ACTR3	1	26344197
						CORO6	CORO1A	1	26186194
						CORO7	ACTB	1	24768539
						CORO7	EPS15	1	24768539
						CORO7	AP2M1	1	16905771
						EPS15	SNAP91	1	12807910
						EPS15	AP2A2	3	10809762	18362181	19380743
						EPS15	AP2A1	4	9049247	10764745	10953014	19380743
						EPS15	EPN1	5	9723620	15809337	16429130	18375383	21115825
						EPS15	EPS15	3	9407139	12957285	19380743
						EPS15	FCHO2	2	19380743	21762413
						EPS15	ITSN1	3	10064583	22558309	26344197
						EPS15	EPN3	1	21115825
						EPS15	AP2B1	1	19380743
						EPS15	AP2M1	3	19380743	24189400	26186194
						EPS15	BMP2K	1	19380743
						EPS15	AP2S1	1	19380743
						EPS15	ACTB	1	19380743
						EPS15	CORO7	1	24768539
						EPS15	CAPZA2	1	26496610
						EPS15	CLTB	1	26496610
						EPS15	CLTC	2	18524853	26496610
						EPS15	PICALM	1	26496610
						EHD3	EHD3	1	16251358
						EPN1	CLTC	2	10692452	26496610
						EPN1	EPS15	5	9723620	15809337	16429130	18375383	21115825
						EPN1	AP2A2	1	9723620
						EPN1	EPN3	2	21115825	26186194
						EPN1	AP2A1	1	10764745
						EPN1	AP2B1	1	22863883
						EPN1	AP2M1	1	26186194
						EPN2	CLTC	1	10567358
						EPN2	ITSN1	1	22558309
						EPN2	EPN3	1	26186194
						EPN3	EPN1	2	21115825	26186194
						EPN3	EPS15	1	21115825
						EPN3	EPN2	1	26186194
						SYNJ1	SH3KBP1	2	12829691	19531213
						SYNJ1	AMPH	2	9341169	10542231
						SYNJ1	AMPH	2	9341169	10542231
						SYNJ1	SH3GL2	1	9341169
						SYNJ1	PACSIN2	1	11082044
						SYNJ1	ITSN1	1	18539136
						SYNJ1	AP2A1	1	12057195
						SYNJ1	AP2M1	2	12057195	26186194
						SYNJ1	CLTC	1	12057195
						SYNJ1	CLTA	1	12057195
						WAS	ARPC3	3	9889097	12769847	23148219
						WAS	WIPF1	4	9405671	9694849	21988832	25416956
						WAS	WIPF2	2	12213210	21988832
						WAS	PACSIN2	1	19041431
						WAS	ARPC4	1	12769847
						WAS	ITSN1	2	15824104	18539136
						WAS	ARPC2	1	11943145
						WASL	PACSIN2	1	11082044
						WASL	PFN1	2	9822597	10867004
						WASL	ITSN1	1	11584276
						WASL	WIPF1	3	11331876	12372256	25416956
						WASL	SH3KBP1	1	19531213
						WASL	WIPF2	1	22939629
						WASL	ACTR2	1	12732638
						WASL	ACTR3	1	12732638
						WASL	ACTG1	1	22847007
						WASL	FNBP1L	2	16418535	26344197
						WASL	ARPC3	1	25416956
						WASL	BIN1	1	25262827
						MYO1E	ARPC4	1	26344197
						MYO1E	CAPZA2	1	26496610
						ITSN1	WASL	1	11584276
						ITSN1	SH3GL2	1	21900206
						ITSN1	AP2B1	2	18654987	22558309
						ITSN1	EPN2	1	22558309
						ITSN1	PICALM	1	22558309
						ITSN1	PICALM	1	22558309
						ITSN1	ITSN1	2	21712076	22558309
						ITSN1	CLTC	1	22558309
						ITSN1	EPS15	3	10064583	22558309	26344197
						ITSN1	HIP1	1	22558309
						ITSN1	SH3KBP1	1	19166927
						ITSN1	AMPH	1	21712076
						ITSN1	AMPH	1	21712076
						ITSN1	SYNJ1	1	18539136
						ITSN1	WAS	2	15824104	18539136
						ITSN1	AP2M1	1	26186194
						PFN1	ACTB	2	10411937	19338310
						PFN1	WASL	2	9822597	10867004
						PFN1	CFL1	1	26344197
						PFN2	ACTG1	1	16169070
						AMPH	SYNJ1	2	9341169	10542231
						AMPH	SH3GL2	1	9341169
						AMPH	CLTC	2	9603201	10748223
						AMPH	BIN1	1	9348539
						AMPH	AP2A2	1	9280305
						AMPH	ITSN1	1	21712076
						AMPH	AP2B1	1	10748223
						AMPH	AP2A1	1	12057195
						BIN1	AMPH	1	9348539
						BIN1	AMPH	1	9348539
						BIN1	BIN1	1	10391921
						BIN1	CLTC	1	9195986
						BIN1	AP2A2	1	9195986
						BIN1	AP2A1	1	9182529
						BIN1	WASL	1	25262827
						SH3GL2	ACTG1	1	16169070
						SH3GL2	SYNJ1	1	9341169
						SH3GL2	AMPH	1	9341169
						SH3GL2	AMPH	1	9341169
						SH3GL2	SH3KBP1	3	11894095	15456872	21900206
						SH3GL2	ITSN1	1	21900206
						SH3GL2	SH3GL2	1	16115810
						AMPH	SYNJ1	2	9341169	10542231
						AMPH	SH3GL2	1	9341169
						AMPH	CLTC	2	9603201	10748223
						AMPH	BIN1	1	9348539
						AMPH	AP2A2	1	9280305
						AMPH	ITSN1	1	21712076
						AMPH	AP2B1	1	10748223
						AMPH	AP2A1	1	12057195
						PLS3	TAGLN	1	26344197
						PLS3	TAGLN2	1	26344197
						TAGLN	CFL1	1	17353931
						TAGLN	PLS3	1	26344197
						TAGLN2	PLS3	1	26344197
						TAGLN2	CFL1	1	26344197
						TAGLN2	TAGLN3	1	26344197
						TAGLN3	TAGLN2	1	26344197
						SH3KBP1	SYNJ1	2	12829691	19531213
						SH3KBP1	SH3KBP1	6	11071869	11894095	12135478	15090612	15476827	25416956
						SH3KBP1	SH3GL2	3	11894095	15456872	21900206
						SH3KBP1	WASL	1	19531213
						SH3KBP1	WIPF1	1	19531213
						SH3KBP1	WIPF2	1	19531213
						SH3KBP1	ITSN1	1	19166927
						SH3KBP1	HIP1R	1	15090612
						SH3KBP1	CLTC	1	14596919
						SH3KBP1	CAPZA2	2	26186194	26496610
						SH3KBP1	CAPZB	1	23178720
						HIP1R	HIP1	1	11889126
						HIP1R	SH3KBP1	1	15090612
						HIP1R	PICALM	3	22939629	26344197	26496610
						HIP1R	PICALM	3	22939629	26344197	26496610
						HIP1R	CAPZA2	1	26496610
						HIP1R	CLTB	1	26496610
						HIP1R	CLTC	1	26496610
						HIP1	HIP1R	1	11889126
						HIP1	CLTC	5	11532990	11604514	22820750	25241761	26496610
						HIP1	ITSN1	1	22558309
						HIP1	HIP1	1	25416956
						FCHO2	EPS15	2	19380743	21762413
						FCHO2	AP2M1	2	24189400	26186194
						FCHO2	CAPZA2	1	26496610
						FCHO2	CLTB	1	26496610
						FCHO2	CLTC	1	26496610
						FCHO2	PICALM	1	26496610
						TWF1	CAPZA2	1	26496610
						TWF2	CAPZB	1	17353931
						TWF2	CAPZA2	2	17353931	22863883
						WIPF1	WAS	4	9405671	9694849	21988832	25416956
						WIPF1	WASL	3	11331876	12372256	25416956
						WIPF1	PACSIN2	1	19041431
						WIPF1	SH3KBP1	1	19531213
						WIPF1	ACTG1	1	11331876
						WIPF2	WAS	2	12213210	21988832
						WIPF2	SH3KBP1	1	19531213
						WIPF2	WASL	1	22939629
						WIPF2	PACSIN2	1	26186194
						SNAP91	EPS15	1	12807910
						SNAP91	CLTC	1	10748223
						PICALM	CLTC	2	10436022	26496610
						PICALM	ITSN1	1	22558309
						PICALM	AP2A1	1	22939629
						PICALM	HIP1R	3	22939629	26344197	26496610
						PICALM	AP2B1	1	26496610
						PICALM	AP2M1	1	26496610
						PICALM	CLTA	1	26496610
						PICALM	CLTB	1	26496610
						PICALM	EPS15	1	26496610
						PICALM	CAPZA2	1	26496610
						PICALM	BMP2K	1	26496610
						PICALM	FCHO2	1	26496610
						DBNL	ACTB	add (uniprot actin binding activity)
						ACTB	ARPC3	add (modeled in mammalian protein)
						ACTB	ARPC2	add (modeled in mammalian protein)
						ACTB	ARPC1A	add (modeled in mammalian protein)
						ACTG1	MYO1E	add (uniprot actin binding activity)
						ACTG1	MYO1F	add (uniprot actin binding activity)
						ACTB	TAGLN	add (uniprot actin binding activity)
						ARPC1A	WASL	add (modeled in mammalian protein, Ti et al 2011 PNAS)
						CLTC	CLTC	add, uniprot cage formation
