# Supplementary material for: Protein-protein binding selectivity and network topology constrain global and local properties of interface binding networks
Source: Sci Rep. 2017 Jul 17;7:5631. doi: 10.1038/s41598-017-05686-2 (PMC5514078; doi:10.1038/s41598-017-05686-2)
Supplement: Supplementary file 6 — Table S5 [file 41598_2017_5686_MOESM6_ESM.xls]

## Sheet: Lost interaction, yeast-human
Yeast Interactions
Yeast interface 1	Yeast interface 2	Type	Type	Yeast interface 1 interactions conservation	Yeast interface 2 interactions conservation		Human protein homolog 1	Human protein homolog 2	Lost?	(Edge A-B repeated now B-A)
ABP1.0	ACT1.2	Cofilin Domain	Filament, subunit 1, 2	Conserves all partners	Conserves some partners		DBNL	ACTB
ABP1.1	RVS167.0	PRD	SH3	Loses only partner	Conserves some partners		#N/A	#N/A	Lost
ABP1.2	AIM21.2	SH3	PRD	Loses all partners	no homolog		#N/A	#N/A	Lost
ABP1.2	AIM3.1	SH3	PRD	Loses all partners	no homolog		#N/A	#N/A	Lost
ABP1.2	APP1.1	SH3	PRD	Loses all partners	no homolog		#N/A	#N/A	Lost
ABP1.2	ARK1.1	SH3	PRD	Loses all partners	Loses only partner		#N/A	#N/A	Lost
ABP1.2	BSP1.2	SH3	PRD to ABP1	Loses all partners	no homolog		#N/A	#N/A	Lost
ABP1.2	INP52.1	SH3	PRD	Loses all partners	Loses only partner		#N/A	#N/A	Lost
ABP1.2	PRK1.2	SH3	PRD	Loses all partners	Loses only partner		#N/A	#N/A	Lost
ABP1.2	SCP1.1	SH3	PRD	Loses all partners	Loses only partner		#N/A	#N/A	Lost
ABP1.3	ARP2.6	Acidic Domain	side, front to acidic motifs	Loses all partners	Conserves some partners		#N/A	#N/A	Lost
ABP1.3	ARP3.5	Acidic Domain	side, front to acidic motifs	Loses all partners	Conserves some partners		#N/A	#N/A	Lost
ABP1.4	LSB3.1	PRD	SH3	Loses only partner	Loses all partners		#N/A	#N/A	Lost
ABP1.5	YSC84.1	PRD	SH3	Loses only partner	Loses all partners		#N/A	#N/A	Lost
ABP1.6	SLA1.4	PRD	SH3	Loses all partners	Conserves some partners		#N/A	#N/A	Lost
ABP1.6	SLA1.7	PRD	SH3	Loses all partners	Conserves some partners		#N/A	#N/A	Lost
ACT1.0	ACT1.1	Back, Barbed End	Back, Pointed End	Conserves some partners	Conserves all partners		ACTG1	ACTG1
ACT1.0	CAP1.0	Back, Barbed End	interface to actin	Conserves some partners	Conserves all partners		ACTG1	CAPZA2
ACT1.0	CAP2.1	Back, Barbed End	interface to actin	Conserves some partners	Loses only partner		#N/A	#N/A	Lost
ACT1.0	PFY1.0	Back, Barbed End	interface to actin	Conserves some partners	Conserves all partners		ACTG1	PFN2
ACT1.1	ACT1.0	Back, Pointed End	Back, Barbed End	Conserves all partners	Conserves some partners		ACTG1	ACTG1		Repeat Edge
ACT1.1	ARP2.4	Back, Pointed End	back, barbed end to actin	Conserves all partners	Conserves all partners		ACTB	ACTR2
ACT1.1	ARP3.4	Back, Pointed End	back, barbed end to actin	Conserves all partners	Conserves all partners		ACTB	ACTR3
ACT1.2	ABP1.0	Filament, subunit 1, 2	Cofilin Domain	Conserves some partners	Conserves all partners		ACTB	DBNL		Repeat Edge
ACT1.2	ARC18.1	Filament, subunit 1, 2	interface to actin filament	Conserves some partners	Conserves all partners		ACTB	ARPC3
ACT1.2	ARC35.2	Filament, subunit 1, 2	interface to actin filament	Conserves some partners	Conserves all partners		ACTB	ARPC2
ACT1.2	ARC40.2	Filament, subunit 1, 2	interface to actin filament/acidic motifs	Conserves some partners	Conserves some partners		ACTB	ARPC1A
ACT1.2	COF1.0	Filament, subunit 1, 2	cofilin domain	Conserves some partners	Conserves all partners		ACTG1	CFL1
ACT1.2	CRN1.0	Filament, subunit 1, 2	coiled coil domain	Conserves some partners	Conserves all partners		ACTB	CORO7
ACT1.2	LAS17.4	Filament, subunit 1, 2	WH2 domain	Conserves some partners	Conserves all partners		ACTG1	WASL
ACT1.2	MYO3.1	Filament, subunit 1, 2	head domain	Conserves some partners	Conserves all partners		ACTG1	MYO1E
ACT1.2	MYO5.3	Filament, subunit 1, 2	head domain	Conserves some partners	Conserves all partners		ACTG1	MYO1F
ACT1.2	PAN1.3	Filament, subunit 1, 2	coiled coil domain. Contains WH2 actin binding region 1142-~1190)	Conserves some partners	Conserves some partners		#N/A	#N/A	Lost
ACT1.2	SAC6.0	Filament, subunit 1, 2	CH domain	Conserves some partners	Conserves all partners		ACTB	PLS3
ACT1.2	SCP1.0	Filament, subunit 1, 2	actin bundling interface (Calpnonin like repeat, not the CH domain)	Conserves some partners	Conserves all partners		ACTB	TAGLN
ACT1.2	SLA2.1	Filament, subunit 1, 2	Talin like domain (ILWEQ) 760-895 followed by coiled-coil	Conserves some partners	Loses only partner		#N/A	#N/A	Lost
ACT1.2	TWF1.0	Filament, subunit 1, 2	cofilin domain	Conserves some partners	Loses only partner		#N/A	#N/A	Lost
ACT1.2	VRP1.4	Filament, subunit 1, 2	WH2 domain	Conserves some partners	Conserves all partners		ACTG1	WIPF1
ACT1.2	YSC84.2	Filament, subunit 1, 2	YAB domain	Conserves some partners	Loses only partner		#N/A	#N/A	Lost
ACT1.3	AIP1.1	Filament, subunit 4	interface to ACT1, binds simultatneously with COF1	Conserves some partners	Loses only partner		#N/A	#N/A	Lost
ACT1.3	CRN1.1	Filament, subunit 4	beta propeller domain	Conserves some partners	Conserves all partners		ACTB	CORO7
AIM21.0	BBC1.0	PRD	SH3	no homolog	no homolog		#N/A	#N/A	Lost
AIM21.0	YSC84.1	PRD	SH3	no homolog	Loses all partners		#N/A	#N/A	Lost
AIM21.1	CAP1.3	Speculated to CAP1/2	speculated interface to AIM21	no homolog	Loses only partner		#N/A	#N/A	Lost
AIM21.1	CAP2.3	Speculated to CAP1/2	speculated interface to AIM21	no homolog	Loses only partner		#N/A	#N/A	Lost
AIM21.2	ABP1.2	PRD	SH3	no homolog	Loses all partners		#N/A	#N/A	Lost	Repeat Edge
AIM21.2	RVS167.0	PRD	SH3	no homolog	Conserves some partners		#N/A	#N/A	Lost
AIM3.0	LSB3.1	PRD	SH3	no homolog	Loses all partners		#N/A	#N/A	Lost
AIM3.0	RVS167.0	PRD	SH3	no homolog	Conserves some partners		#N/A	#N/A	Lost
AIM3.0	YSC84.1	PRD	SH3	no homolog	Loses all partners		#N/A	#N/A	Lost
AIM3.1	ABP1.2	PRD	SH3	no homolog	Loses all partners		#N/A	#N/A	Lost	Repeat Edge
AIM3.2	PRK1.1	Phospho site	kinase domain	no homolog	Conserves some partners		#N/A	#N/A	Lost
AIP1.0	COF1.1	interface to COF1, binds simultaneously with ACT1	interface to AIP1	Conserves all partners	Conserves all partners		WDR1	CFL1
AIP1.1	ACT1.3	interface to ACT1, binds simultatneously with COF1	Filament, subunit 4	Loses only partner	Conserves some partners		#N/A	#N/A	Lost	Repeat Edge
AKL1.0	AKL1.0	Homodimer interface, probably functional form, would not interfere with kinase activity	Homodimer interface, probably functional form, would not interfere with kinase activity	Loses only partner	Loses only partner		#N/A	#N/A	Lost
AKL1.1	EDE1.4	Kinase domain	phospho site	Conserves some partners	Conserves all partners		BMP2K	EPS15
AKL1.1	ENT2.0	Kinase domain	phospho site	Conserves some partners	Loses all partners		#N/A	#N/A	Lost
AKL1.1	LSB3.2	Kinase domain	phospho site	Conserves some partners	Loses all partners		#N/A	#N/A	Lost
AKL1.1	SCD5.1	Kinase domain	phospho site	Conserves some partners	no homolog		#N/A	#N/A	Lost
AKL1.1	SLA1.6	Kinase domain	phospho site, probably in C-term repeats region	Conserves some partners	Loses all partners		#N/A	#N/A	Lost
APL1.0	APM4.1	beta-mu subunit interface	mu-beta subunit interface	Conserves all partners	Conserves all partners		AP2B1	AP2M1
APL1.1	APS2.1	beta-sigma subunit interface	sigma-beta subunit interface	Conserves all partners	Conserves all partners		AP2B1	AP2S1
APL1.2	APL3.2	beta-alpha subunit interface	alpha-beta subunit interface	Conserves all partners	Conserves all partners		AP2B1	AP2A2
APL3.0	APS2.0	alpha-sigma subunit interface	sigma-alpha subunit interface	Conserves all partners	Conserves all partners		AP2A2	AP2S1
APL3.1	APM4.0	alpha-mu subunit interface	mu-alpha subunit interface	Conserves all partners	Conserves all partners		AP2A2	AP2M1
APL3.2	APL1.2	alpha-beta subunit interface	beta-alpha subunit interface	Conserves all partners	Conserves all partners		AP2A2	AP2B1		Repeat Edge
APM4.0	APL3.1	mu-alpha subunit interface	alpha-mu subunit interface	Conserves all partners	Conserves all partners		AP2M1	AP2A2		Repeat Edge
APM4.1	APL1.0	mu-beta subunit interface	beta-mu subunit interface	Conserves all partners	Conserves all partners		AP2M1	AP2B1		Repeat Edge
APM4.2	APS2.2	mu-sigma subunit interface	sigma-mu subunit interface	Conserves all partners	Conserves all partners		AP2M1	AP2S1
APP1.0	LSB3.1	PRD	SH3	no homolog	Loses all partners		#N/A	#N/A	Lost
APP1.0	RVS167.0	PRD	SH3	no homolog	Conserves some partners		#N/A	#N/A	Lost
APP1.0	YSC84.1	PRD	SH3	no homolog	Loses all partners		#N/A	#N/A	Lost
APP1.1	ABP1.2	PRD	SH3	no homolog	Loses all partners		#N/A	#N/A	Lost	Repeat Edge
APP1.1	BBC1.0	PRD	SH3	no homolog	no homolog		#N/A	#N/A	Lost
APP1.1	BZZ1.0	PRD	SH3	no homolog	Conserves some partners		#N/A	#N/A	Lost
APP1.1	MYO5.0	PRD	SH3	no homolog	Loses all partners		#N/A	#N/A	Lost
APP1.1	RVS167.0	PRD	SH3	no homolog	Conserves some partners		#N/A	#N/A	Lost
APP1.1	SLA1.4	PRD	SH3	no homolog	Conserves some partners		#N/A	#N/A	Lost
APP1.1	SLA1.7	PRD	SH3	no homolog	Conserves some partners		#N/A	#N/A	Lost
APS2.0	APL3.0	sigma-alpha subunit interface	alpha-sigma subunit interface	Conserves all partners	Conserves all partners		AP2S1	AP2A2		Repeat Edge
APS2.1	APL1.1	sigma-beta subunit interface	beta-sigma subunit interface	Conserves all partners	Conserves all partners		AP2S1	AP2B1		Repeat Edge
APS2.2	APM4.2	sigma-mu subunit interface	mu-sigma subunit interface	Conserves all partners	Conserves all partners		AP2S1	AP2M1		Repeat Edge
ARC15.0	ARC19.2	interface to arc19	interface to arc15	Conserves all partners	Conserves all partners		ARPC5L	ARPC4
ARC15.1	ARC40.1	interface to arc40	interface to arc15	Conserves all partners	Conserves all partners		ARPC5L	ARPC1A
ARC15.2	ARP2.1	interface to arp2	interface to arc15	Conserves all partners	Conserves all partners		ARPC5L	ACTR2
ARC18.0	ARP3.2	interface to arp3	interface to arc18	Conserves all partners	Conserves all partners		ARPC3	ACTR3
ARC18.1	ACT1.2	interface to actin filament	Filament, subunit 1, 2	Conserves all partners	Conserves some partners		ARPC3	ACTB		Repeat Edge
ARC19.0	ARC35.0	interface to arc35	interface to arc19	Conserves all partners	Conserves all partners		ARPC4	ARPC2
ARC19.1	ARC40.0	interface to arc40	interface to arc19	Conserves all partners	Conserves all partners		ARPC4	ARPC1A
ARC19.2	ARC15.0	interface to arc15	interface to arc19	Conserves all partners	Conserves all partners		ARPC4	ARPC5L		Repeat Edge
ARC19.3	ARP2.3	interface to arp2	interface to arc19	Conserves all partners	Conserves all partners		ARPC4	ACTR2
ARC19.4	ARP3.1	interface to arp3	interface to arc19	Conserves all partners	Conserves all partners		ARPC4	ACTR3
ARC35.0	ARC19.0	interface to arc19	interface to arc35	Conserves all partners	Conserves all partners		ARPC2	ARPC4		Repeat Edge
ARC35.1	ARP3.3	interface to arp3	interface to arc35	Conserves all partners	Conserves all partners		ARPC2	ACTR3
ARC35.2	ACT1.2	interface to actin filament	Filament, subunit 1, 2	Conserves all partners	Conserves some partners		ARPC2	ACTB		Repeat Edge
ARC40.0	ARC19.1	interface to arc19	interface to arc40	Conserves all partners	Conserves all partners		ARPC1A	ARPC4		Repeat Edge
ARC40.1	ARC15.1	interface to arc15	interface to arc40	Conserves all partners	Conserves all partners		ARPC1A	ARPC5L		Repeat Edge
ARC40.2	ACT1.2	interface to actin filament/acidic motifs	Filament, subunit 1, 2	Conserves some partners	Conserves some partners		ARPC1A	ACTB		Repeat Edge
ARC40.2	CRN1.2	interface to actin filament/acidic motifs	acidic domain	Conserves some partners	Conserves some partners		#N/A	#N/A	Lost
ARC40.2	LAS17.1	interface to actin filament/acidic motifs	acidic domain	Conserves some partners	Conserves some partners		ARPC1A	WASL
ARC40.2	MYO3.2	interface to actin filament/acidic motifs	acidic domain	Conserves some partners	Loses all partners		#N/A	#N/A	Lost
ARC40.2	MYO5.2	interface to actin filament/acidic motifs	acidic domain	Conserves some partners	Loses all partners		#N/A	#N/A	Lost
ARC40.2	PAN1.5	interface to actin filament/acidic motifs	acidic domain	Conserves some partners	Loses all partners		#N/A	#N/A	Lost
ARK1.0	LSB3.2	kinase domain	phospho site	Conserves some partners	Loses all partners		#N/A	#N/A	Lost
ARK1.0	PAN1.2	kinase domain	phospho site, LR2 multiple consensus	Conserves some partners	Loses all partners		#N/A	#N/A	Lost
ARK1.0	SLA1.6	kinase domain	phospho site, probably in C-term repeats region	Conserves some partners	Loses all partners		#N/A	#N/A	Lost
ARK1.0	SLA2.2	kinase domain	phospho site	Conserves some partners	Loses all partners		#N/A	#N/A	Lost
ARK1.0	YAP1802.3	kinase domain	phospho site	Conserves some partners	Conserves all partners		BMP2K	PICALM
ARK1.1	ABP1.2	PRD	SH3	Loses only partner	Loses all partners		#N/A	#N/A	Lost	Repeat Edge
ARP2.0	CRN1.3	barbed end groove, to C helix	C helix	Conserves all partners	Conserves all partners		ACTR2	CORO1A
ARP2.0	LAS17.0	barbed end groove, to C helix	C helix	Conserves all partners	Conserves all partners		ACTR2	WASL
ARP2.1	ARC15.2	interface to arc15	interface to arp2	Conserves all partners	Conserves all partners		ACTR2	ARPC5L		Repeat Edge
ARP2.2	ARP3.0	interface to arp3	interface to arp2	Conserves all partners	Conserves all partners		ACTR2	ACTR3
ARP2.3	ARC19.3	interface to arc19	interface to arp2	Conserves all partners	Conserves all partners		ACTR2	ARPC4		Repeat Edge
ARP2.4	ACT1.1	back, barbed end to actin	Back, Pointed End	Conserves all partners	Conserves all partners		ACTR2	ACTB		Repeat Edge
ARP2.5	PRK1.0	speculated, to PRK1	interface to arp2	Loses only partner	Loses only partner		#N/A	#N/A	Lost
ARP2.6	ABP1.3	side, front to acidic motifs	Acidic Domain	Conserves some partners	Loses all partners		#N/A	#N/A	Lost	Repeat Edge
ARP2.6	CRN1.2	side, front to acidic motifs	acidic domain	Conserves some partners	Conserves some partners		ACTR2	CORO1A
ARP2.6	LAS17.1	side, front to acidic motifs	acidic domain	Conserves some partners	Conserves some partners		ACTR2	WASL
ARP2.6	MYO3.2	side, front to acidic motifs	acidic domain	Conserves some partners	Loses all partners		#N/A	#N/A	Lost
ARP2.6	MYO5.2	side, front to acidic motifs	acidic domain	Conserves some partners	Loses all partners		#N/A	#N/A	Lost
ARP2.6	PAN1.5	side, front to acidic motifs	acidic domain	Conserves some partners	Loses all partners		#N/A	#N/A	Lost
ARP3.0	ARP2.2	interface to arp2	interface to arp3	Conserves all partners	Conserves all partners		ACTR3	ACTR2		Repeat Edge
ARP3.1	ARC19.4	interface to arc19	interface to arp3	Conserves all partners	Conserves all partners		ACTR3	ARPC4		Repeat Edge
ARP3.2	ARC18.0	interface to arc18	interface to arp3	Conserves all partners	Conserves all partners		ACTR3	ARPC3		Repeat Edge
ARP3.3	ARC35.1	interface to arc35	interface to arp3	Conserves all partners	Conserves all partners		ACTR3	ARPC2		Repeat Edge
ARP3.4	ACT1.1	back, barbed end to actin	Back, Pointed End	Conserves all partners	Conserves all partners		ACTR3	ACTB		Repeat Edge
ARP3.5	ABP1.3	side, front to acidic motifs	Acidic Domain	Conserves some partners	Loses all partners		#N/A	#N/A	Lost	Repeat Edge
ARP3.5	CRN1.2	side, front to acidic motifs	acidic domain	Conserves some partners	Conserves some partners		ACTR3	CORO1A
ARP3.5	LAS17.1	side, front to acidic motifs	acidic domain	Conserves some partners	Conserves some partners		ACTR3	WASL
ARP3.5	MYO3.2	side, front to acidic motifs	acidic domain	Conserves some partners	Loses all partners		#N/A	#N/A	Lost
ARP3.5	MYO5.2	side, front to acidic motifs	acidic domain	Conserves some partners	Loses all partners		#N/A	#N/A	Lost
ARP3.5	PAN1.5	side, front to acidic motifs	acidic domain	Conserves some partners	Loses all partners		#N/A	#N/A	Lost
ARP3.6	CRN1.3	barbed end groove, to C helix	C helix	Conserves all partners	Conserves all partners		ACTR3	CORO1A
ARP3.6	LAS17.0	barbed end groove, to C helix	C helix	Conserves all partners	Conserves all partners		ACTR3	WASL
BBC1.0	AIM21.0	SH3	PRD	no homolog	no homolog		#N/A	#N/A	Lost	Repeat Edge
BBC1.0	APP1.1	SH3	PRD	no homolog	no homolog		#N/A	#N/A	Lost	Repeat Edge
BBC1.0	BBC1.1	SH3	PRD	no homolog	no homolog		#N/A	#N/A	Lost
BBC1.0	LAS17.2	SH3	PRD_3	no homolog	Conserves some partners		#N/A	#N/A	Lost
BBC1.0	LAS17.6	SH3	PRD_2	no homolog	Loses all partners		#N/A	#N/A	Lost
BBC1.1	BBC1.0	PRD	SH3	no homolog	no homolog		#N/A	#N/A	Lost	Repeat Edge
BBC1.1	MYO3.0	PRD	SH3	no homolog	Loses all partners		#N/A	#N/A	Lost
BBC1.1	MYO5.0	PRD	SH3	no homolog	Loses all partners		#N/A	#N/A	Lost
BSP1.0	LSB3.1	PRD to LSB3, 4	SH3	no homolog	Loses all partners		#N/A	#N/A	Lost
BSP1.0	RVS167.0	PRD to LSB3, 4	SH3	no homolog	Conserves some partners		#N/A	#N/A	Lost
BSP1.0	SLA1.4	PRD to LSB3, 4	SH3	no homolog	Conserves some partners		#N/A	#N/A	Lost
BSP1.0	YSC84.1	PRD to LSB3, 4	SH3	no homolog	Loses all partners		#N/A	#N/A	Lost
BSP1.1	INP52.0	interface to INP52/not PRD	N terminal region	no homolog	Loses only partner		#N/A	#N/A	Lost
BSP1.2	ABP1.2	PRD to ABP1	SH3	no homolog	Loses all partners		#N/A	#N/A	Lost	Repeat Edge
BSP1.3	RVS167.0	PRD to RVS167	SH3	no homolog	Conserves some partners		#N/A	#N/A	Lost
BZZ1.0	APP1.1	SH3	PRD	Conserves some partners	no homolog		#N/A	#N/A	Lost	Repeat Edge
BZZ1.0	LAS17.2	SH3	PRD_3	Conserves some partners	Conserves some partners		FNBP1L	WASL
BZZ1.0	LAS17.7	SH3	PRD_0	Conserves some partners	Conserves all partners		FNBP1L	WASL
BZZ1.0	MYO5.1	SH3	PRD	Conserves some partners	Loses all partners		#N/A	#N/A	Lost
BZZ1.0	VRP1.1	SH3	PRD	Conserves some partners	Conserves all partners		PACSIN2	WIPF1
CAP1.0	ACT1.0	interface to actin	Back, Barbed End	Conserves all partners	Conserves some partners		CAPZA2	ACTG1		Repeat Edge
CAP1.1	CAP2.0	dimer interface to CAP2	dimer interface to CAP1	Conserves all partners	Conserves all partners		CAPZA2	CAPZB
CAP1.2	TWF1.1	speculated interface to TWF1	speculated interface to CAP1	Conserves all partners	Conserves all partners		CAPZA2	TWF1
CAP1.3	AIM21.1	speculated interface to AIM21	Speculated to CAP1/2	Loses only partner	no homolog		#N/A	#N/A	Lost	Repeat Edge
CAP2.0	CAP1.1	dimer interface to CAP1	dimer interface to CAP2	Conserves all partners	Conserves all partners		CAPZB	CAPZA2		Repeat Edge
CAP2.1	ACT1.0	interface to actin	Back, Barbed End	Loses only partner	Conserves some partners		#N/A	#N/A	Lost	Repeat Edge
CAP2.2	TWF1.2	speculated interface to TWF1	speculated interface to CAP2	Conserves all partners	Conserves all partners		CAPZB	TWF2
CAP2.3	AIM21.1	speculated interface to AIM21	Speculated to CAP1/2	Loses only partner	no homolog		#N/A	#N/A	Lost	Repeat Edge
CHC1.0	CHC1.0	self binding to trimers	self binding to trimers	Conserves all partners	Conserves all partners		CLTC	CLTC
CHC1.1	ENT1.0	N terminal domain	Clathrin Box	Conserves all partners	Conserves all partners		CLTC	EPN1
CHC1.1	ENT2.1	N terminal domain	Clathrin Box	Conserves all partners	Conserves all partners		CLTC	EPN1
CHC1.1	SLA1.0	N terminal domain	Clathrin Box	Conserves all partners	Conserves all partners		CLTC	SH3KBP1
CHC1.1	YAP1801.3	N terminal domain	Clathrin Box	Conserves all partners	Conserves all partners		CLTC	SNAP91
CHC1.1	YAP1802.2	N terminal domain	Clathrin Box	Conserves all partners	Conserves all partners		CLTC	SNAP91
CHC1.2	CLC1.0	interface to light chain	interface to heavy chain	Conserves all partners	Conserves all partners		CLTC	CLTA
CLC1.0	CHC1.2	interface to heavy chain	interface to light chain	Conserves all partners	Conserves all partners		CLTA	CLTC		Repeat Edge
CLC1.1	SLA2.4	interface to SLA2	*interface to CLC1, expected non-competing with SLA2.0 partners or homodimerization	Conserves all partners	Conserves all partners		CLTB	HIP1R
COF1.0	ACT1.2	cofilin domain	Filament, subunit 1, 2	Conserves all partners	Conserves some partners		CFL1	ACTG1		Repeat Edge
COF1.1	AIP1.0	interface to AIP1	interface to COF1, binds simultaneously with ACT1	Conserves all partners	Conserves all partners		CFL1	WDR1		Repeat Edge
CRN1.0	ACT1.2	coiled coil domain	Filament, subunit 1, 2	Conserves all partners	Conserves some partners		CORO7	ACTB		Repeat Edge
CRN1.0	CRN1.0	coiled coil domain	coiled coil domain	Conserves all partners	Conserves all partners		CORO1A	CORO6
CRN1.1	ACT1.3	beta propeller domain	Filament, subunit 4	Conserves all partners	Conserves some partners		CORO7	ACTB		Repeat Edge
CRN1.2	ARC40.2	acidic domain	interface to actin filament/acidic motifs	Conserves some partners	Conserves some partners		#N/A	#N/A	Lost	Repeat Edge
CRN1.2	ARP2.6	acidic domain	side, front to acidic motifs	Conserves some partners	Conserves some partners		CORO1A	ACTR2		Repeat Edge
CRN1.2	ARP3.5	acidic domain	side, front to acidic motifs	Conserves some partners	Conserves some partners		CORO1A	ACTR3		Repeat Edge
CRN1.3	ARP2.0	C helix	barbed end groove, to C helix	Conserves all partners	Conserves all partners		CORO1A	ACTR2		Repeat Edge
CRN1.3	ARP3.6	C helix	barbed end groove, to C helix	Conserves all partners	Conserves all partners		CORO1A	ACTR3		Repeat Edge
EDE1.0	SYP1.2	C terminal domain	C terminal region	Conserves all partners	Conserves all partners		EPS15	FCHO2
EDE1.1	ENT1.1	EH domain	NPF motifs	Conserves all partners	Conserves all partners		EPS15	EPN1
EDE1.1	ENT2.2	EH domain	NPF motifs	Conserves all partners	Conserves some partners		EPS15	EPN1
EDE1.1	YAP1802.0	EH domain	NPF motifs	Conserves all partners	Conserves all partners		EPS15	SNAP91
EDE1.2	PAL1.0	speculated, to PAL1	speculated interface to EDE1	Loses only partner	no homolog		#N/A	#N/A	Lost
EDE1.3	EDE1.3	coiled coil domain	coiled coil domain	Conserves all partners	Conserves all partners		EPS15	EPS15
EDE1.4	AKL1.1	phospho site	Kinase domain	Conserves all partners	Conserves some partners		EPS15	BMP2K		Repeat Edge
END3.0	SCD5.0	N terminal domain	region 302-500	Conserves some partners	no homolog		#N/A	#N/A	Lost
END3.0	SLA1.2	N terminal domain	*C terminal repeat TGGAMMP to END3 (not competing with PAN1)	Conserves some partners	Conserves all partners		EPS15	ITSN1
END3.1	PAN1.1	C terminal region	long repeat 2	Conserves some partners	Conserves some partners		EPS15	ITSN1
END3.1	YAP1802.4	C terminal region	coiled coil domain	Conserves some partners	Conserves all partners		EPS15	SNAP91
ENT1.0	CHC1.1	Clathrin Box	N terminal domain	Conserves all partners	Conserves all partners		EPN1	CLTC		Repeat Edge
ENT1.1	EDE1.1	NPF motifs	EH domain	Conserves all partners	Conserves all partners		EPN1	EPS15		Repeat Edge
ENT1.1	PAN1.0	NPF motifs	EH domain 2	Conserves all partners	Conserves all partners		EPN2	ITSN1
ENT1.2	PRK1.1	phospho site	kinase domain	Loses only partner	Conserves some partners		#N/A	#N/A	Lost
ENT2.0	AKL1.1	phospho site	Kinase domain	Loses all partners	Conserves some partners		#N/A	#N/A	Lost	Repeat Edge
ENT2.0	PRK1.1	phospho site	kinase domain	Loses all partners	Conserves some partners		#N/A	#N/A	Lost
ENT2.1	CHC1.1	Clathrin Box	N terminal domain	Conserves all partners	Conserves all partners		EPN1	CLTC		Repeat Edge
ENT2.2	EDE1.1	NPF motifs	EH domain	Conserves some partners	Conserves all partners		EPN1	EPS15		Repeat Edge
ENT2.2	PAN1.0	NPF motifs	EH domain 2	Conserves some partners	Conserves all partners		#N/A	#N/A	Lost
GTS1.0	LSB3.1	PRD	SH3	no homolog	Loses all partners		#N/A	#N/A	Lost
GTS1.0	RVS167.0	PRD	SH3	no homolog	Conserves some partners		#N/A	#N/A	Lost
GTS1.0	YSC84.1	PRD	SH3	no homolog	Loses all partners		#N/A	#N/A	Lost
GTS1.1	YAP1801.0	speculated interface to YAP1801	speculated to GTS1	no homolog	Loses only partner		#N/A	#N/A	Lost
GTS1.1	YAP1802.1	speculated interface to YAP1801	speculated to GTS1	no homolog	Loses only partner		#N/A	#N/A	Lost
INP52.0	BSP1.1	N terminal region	interface to INP52/not PRD	Loses only partner	no homolog		#N/A	#N/A	Lost	Repeat Edge
INP52.1	ABP1.2	PRD	SH3	Loses only partner	Loses all partners		#N/A	#N/A	Lost	Repeat Edge
INP52.2	SLA1.4	PRD	SH3	Conserves all partners	Conserves some partners		SYNJ1	SH3KBP1
LAS17.0	ARP2.0	C helix	barbed end groove, to C helix	Conserves all partners	Conserves all partners		WASL	ACTR2		Repeat Edge
LAS17.0	ARP3.6	C helix	barbed end groove, to C helix	Conserves all partners	Conserves all partners		WASL	ACTR3		Repeat Edge
LAS17.10	PRK1.1	phospho site	kinase domain	Loses only partner	Conserves some partners		#N/A	#N/A	Lost
LAS17.1	ARC40.2	acidic domain	interface to actin filament/acidic motifs	Conserves some partners	Conserves some partners		WASL	ARPC1A		Repeat Edge
LAS17.1	ARP2.6	acidic domain	side, front to acidic motifs	Conserves some partners	Conserves some partners		WASL	ACTR2		Repeat Edge
LAS17.1	ARP3.5	acidic domain	side, front to acidic motifs	Conserves some partners	Conserves some partners		WASL	ACTR3		Repeat Edge
LAS17.2	BBC1.0	PRD_3	SH3	Conserves some partners	no homolog		#N/A	#N/A	Lost	Repeat Edge
LAS17.2	BZZ1.0	PRD_3	SH3	Conserves some partners	Conserves some partners		WASL	FNBP1L		Repeat Edge
LAS17.2	LSB3.1	PRD_3	SH3	Conserves some partners	Loses all partners		#N/A	#N/A	Lost
LAS17.2	MYO3.0	PRD_3	SH3	Conserves some partners	Loses all partners		#N/A	#N/A	Lost
LAS17.2	MYO5.0	PRD_3	SH3	Conserves some partners	Loses all partners		#N/A	#N/A	Lost
LAS17.2	RVS167.0	PRD_3	SH3	Conserves some partners	Conserves some partners		WASL	BIN1
LAS17.2	SLA1.4	PRD_3	SH3	Conserves some partners	Conserves some partners		WASL	SH3KBP1
LAS17.2	SLA1.7	PRD_3	SH3	Conserves some partners	Conserves some partners		WASL	SH3KBP1
LAS17.2	YSC84.1	PRD_3	SH3	Conserves some partners	Loses all partners		#N/A	#N/A	Lost
LAS17.3	VRP1.2	WH1 domain	C terminal region	Conserves all partners	Conserves all partners		WAS	WIPF1
LAS17.4	ACT1.2	WH2 domain	Filament, subunit 1, 2	Conserves all partners	Conserves some partners		WASL	ACTG1		Repeat Edge
LAS17.5	SYP1.0	speculated to SYP1	interface to LAS17	Loses only partner	Loses only partner		#N/A	#N/A	Lost
LAS17.6	BBC1.0	PRD_2	SH3	Loses all partners	no homolog		#N/A	#N/A	Lost	Repeat Edge
LAS17.6	LSB3.1	PRD_2	SH3	Loses all partners	Loses all partners		#N/A	#N/A	Lost
LAS17.6	LSB5.1	PRD_2	VHS domain (LAS17 also binds residues 40-213)	Loses all partners	no homolog		#N/A	#N/A	Lost
LAS17.6	YSC84.1	PRD_2	SH3	Loses all partners	Loses all partners		#N/A	#N/A	Lost
LAS17.7	BZZ1.0	PRD_0	SH3	Conserves all partners	Conserves some partners		WASL	FNBP1L		Repeat Edge
LAS17.8	LSB3.1	PRD_1	SH3	Conserves some partners	Loses all partners		#N/A	#N/A	Lost
LAS17.8	RVS167.0	PRD_1	SH3	Conserves some partners	Conserves some partners		WASL	BIN1
LAS17.8	YSC84.1	PRD_1	SH3	Conserves some partners	Loses all partners		#N/A	#N/A	Lost
LAS17.9	MYO3.0	PRD_4	SH3	Loses all partners	Loses all partners		#N/A	#N/A	Lost
LAS17.9	MYO5.0	PRD_4	SH3	Loses all partners	Loses all partners		#N/A	#N/A	Lost
LSB3.0	LSB3.0	dimerization interface	dimerization interface	Loses all partners	Loses all partners		#N/A	#N/A	Lost
LSB3.0	YSC84.0	dimerization interface	dimerization interface	Loses all partners	Loses all partners		#N/A	#N/A	Lost
LSB3.1	ABP1.4	SH3	PRD	Loses all partners	Loses only partner		#N/A	#N/A	Lost	Repeat Edge
LSB3.1	AIM3.0	SH3	PRD	Loses all partners	no homolog		#N/A	#N/A	Lost	Repeat Edge
LSB3.1	APP1.0	SH3	PRD	Loses all partners	no homolog		#N/A	#N/A	Lost	Repeat Edge
LSB3.1	BSP1.0	SH3	PRD to LSB3, 4	Loses all partners	no homolog		#N/A	#N/A	Lost	Repeat Edge
LSB3.1	GTS1.0	SH3	PRD	Loses all partners	no homolog		#N/A	#N/A	Lost	Repeat Edge
LSB3.1	LAS17.2	SH3	PRD_3	Loses all partners	Conserves some partners		#N/A	#N/A	Lost	Repeat Edge
LSB3.1	LAS17.6	SH3	PRD_2	Loses all partners	Loses all partners		#N/A	#N/A	Lost	Repeat Edge
LSB3.1	LAS17.8	SH3	PRD_1	Loses all partners	Conserves some partners		#N/A	#N/A	Lost	Repeat Edge
LSB3.1	SLA1.1	SH3	PRD	Loses all partners	Conserves some partners		#N/A	#N/A	Lost
LSB3.1	SYP1.1	SH3	PRD	Loses all partners	Loses only partner		#N/A	#N/A	Lost
LSB3.2	AKL1.1	phospho site	Kinase domain	Loses all partners	Conserves some partners		#N/A	#N/A	Lost	Repeat Edge
LSB3.2	ARK1.0	phospho site	kinase domain	Loses all partners	Conserves some partners		#N/A	#N/A	Lost	Repeat Edge
LSB5.0	SLA1.3	NPF motif region sufficient (including GAT domain may strengthen interaction)	SHD1 domain	no homolog	Loses only partner		#N/A	#N/A	Lost
LSB5.1	LAS17.6	VHS domain (LAS17 also binds residues 40-213)	PRD_2	no homolog	Loses all partners		#N/A	#N/A	Lost	Repeat Edge
MYO3.0	BBC1.1	SH3	PRD	Loses all partners	no homolog		#N/A	#N/A	Lost	Repeat Edge
MYO3.0	LAS17.2	SH3	PRD_3	Loses all partners	Conserves some partners		#N/A	#N/A	Lost	Repeat Edge
MYO3.0	LAS17.9	SH3	PRD_4	Loses all partners	Loses all partners		#N/A	#N/A	Lost	Repeat Edge
MYO3.0	MYO5.1	SH3	PRD	Loses all partners	Loses all partners		#N/A	#N/A	Lost
MYO3.0	PAN1.6	SH3	PRD	Loses all partners	Loses all partners		#N/A	#N/A	Lost
MYO3.0	VRP1.3	SH3	PRD	Loses all partners	Loses all partners		#N/A	#N/A	Lost
MYO3.1	ACT1.2	head domain	Filament, subunit 1, 2	Conserves all partners	Conserves some partners		MYO1E	ACTG1		Repeat Edge
MYO3.2	ARC40.2	acidic domain	interface to actin filament/acidic motifs	Loses all partners	Conserves some partners		#N/A	#N/A	Lost	Repeat Edge
MYO3.2	ARP2.6	acidic domain	side, front to acidic motifs	Loses all partners	Conserves some partners		#N/A	#N/A	Lost	Repeat Edge
MYO3.2	ARP3.5	acidic domain	side, front to acidic motifs	Loses all partners	Conserves some partners		#N/A	#N/A	Lost	Repeat Edge
MYO5.0	APP1.1	SH3	PRD	Loses all partners	no homolog		#N/A	#N/A	Lost	Repeat Edge
MYO5.0	BBC1.1	SH3	PRD	Loses all partners	no homolog		#N/A	#N/A	Lost	Repeat Edge
MYO5.0	LAS17.2	SH3	PRD_3	Loses all partners	Conserves some partners		#N/A	#N/A	Lost	Repeat Edge
MYO5.0	LAS17.9	SH3	PRD_4	Loses all partners	Loses all partners		#N/A	#N/A	Lost	Repeat Edge
MYO5.0	MYO5.1	SH3	PRD	Loses all partners	Loses all partners		#N/A	#N/A	Lost
MYO5.0	PAN1.6	SH3	PRD	Loses all partners	Loses all partners		#N/A	#N/A	Lost
MYO5.0	VRP1.3	SH3	PRD	Loses all partners	Loses all partners		#N/A	#N/A	Lost
MYO5.1	BZZ1.0	PRD	SH3	Loses all partners	Conserves some partners		#N/A	#N/A	Lost	Repeat Edge
MYO5.1	MYO3.0	PRD	SH3	Loses all partners	Loses all partners		#N/A	#N/A	Lost	Repeat Edge
MYO5.1	MYO5.0	PRD	SH3	Loses all partners	Loses all partners		#N/A	#N/A	Lost	Repeat Edge
MYO5.2	ARC40.2	acidic domain	interface to actin filament/acidic motifs	Loses all partners	Conserves some partners		#N/A	#N/A	Lost	Repeat Edge
MYO5.2	ARP2.6	acidic domain	side, front to acidic motifs	Loses all partners	Conserves some partners		#N/A	#N/A	Lost	Repeat Edge
MYO5.2	ARP3.5	acidic domain	side, front to acidic motifs	Loses all partners	Conserves some partners		#N/A	#N/A	Lost	Repeat Edge
MYO5.3	ACT1.2	head domain	Filament, subunit 1, 2	Conserves all partners	Conserves some partners		MYO1F	ACTG1		Repeat Edge
PAL1.0	EDE1.2	speculated interface to EDE1	speculated, to PAL1	no homolog	Loses only partner		#N/A	#N/A	Lost	Repeat Edge
PAN1.0	ENT1.1	EH domain 2	NPF motifs	Conserves all partners	Conserves all partners		ITSN1	EPN2		Repeat Edge
PAN1.0	ENT2.2	EH domain 2	NPF motifs	Conserves all partners	Conserves some partners		ITSN1	EPN2		Repeat Edge
PAN1.0	YAP1801.2	EH domain 2	NPF motifs	Conserves all partners	Conserves all partners		ITSN1	PICALM
PAN1.0	YAP1802.0	EH domain 2	NPF motifs	Conserves all partners	Conserves all partners		ITSN1	PICALM
PAN1.1	END3.1	long repeat 2	C terminal region	Conserves some partners	Conserves some partners		ITSN1	EPS15		Repeat Edge
PAN1.1	SCD5.0	long repeat 2	region 302-500	Conserves some partners	no homolog		#N/A	#N/A	Lost
PAN1.2	ARK1.0	phospho site, LR2 multiple consensus	kinase domain	Loses all partners	Conserves some partners		#N/A	#N/A	Lost	Repeat Edge
PAN1.2	PRK1.1	phospho site, LR2 multiple consensus	kinase domain	Loses all partners	Conserves some partners		#N/A	#N/A	Lost
PAN1.3	ACT1.2	coiled coil domain. Contains WH2 actin binding region 1142-~1190)	Filament, subunit 1, 2	Conserves some partners	Conserves some partners		#N/A	#N/A	Lost	Repeat Edge
PAN1.3	PAN1.4	coiled coil domain. Contains WH2 actin binding region 1142-~1190)	N terminal long repeat 1	Conserves some partners	Conserves some partners		ITSN1	ITSN1
PAN1.3	SLA2.0	coiled coil domain. Contains WH2 actin binding region 1142-~1190)	*coiled coil domain	Conserves some partners	Conserves all partners		ITSN1	HIP1
PAN1.4	SLA1.5	N terminal long repeat 1	*C terminal repeat to PAN1 (not competing with END3)	Conserves some partners	Conserves all partners		ITSN1	SH3KBP1
PAN1.4	PAN1.3	N terminal long repeat 1	coiled coil domain. Contains WH2 actin binding region 1142-~1190)	Conserves some partners	Conserves some partners		ITSN1	ITSN1		Repeat Edge
PAN1.5	ARC40.2	acidic domain	interface to actin filament/acidic motifs	Loses all partners	Conserves some partners		#N/A	#N/A	Lost	Repeat Edge
PAN1.5	ARP2.6	acidic domain	side, front to acidic motifs	Loses all partners	Conserves some partners		#N/A	#N/A	Lost	Repeat Edge
PAN1.5	ARP3.5	acidic domain	side, front to acidic motifs	Loses all partners	Conserves some partners		#N/A	#N/A	Lost	Repeat Edge
PAN1.6	MYO3.0	PRD	SH3	Loses all partners	Loses all partners		#N/A	#N/A	Lost	Repeat Edge
PAN1.6	MYO5.0	PRD	SH3	Loses all partners	Loses all partners		#N/A	#N/A	Lost	Repeat Edge
PFY1.0	ACT1.0	interface to actin	Back, Barbed End	Conserves all partners	Conserves some partners		PFN2	ACTG1		Repeat Edge
PRK1.0	ARP2.5	interface to arp2	speculated, to PRK1	Loses only partner	Loses only partner		#N/A	#N/A	Lost	Repeat Edge
PRK1.1	AIM3.2	kinase domain	Phospho site	Conserves some partners	no homolog		#N/A	#N/A	Lost	Repeat Edge
PRK1.1	ENT1.2	kinase domain	phospho site	Conserves some partners	Loses only partner		#N/A	#N/A	Lost	Repeat Edge
PRK1.1	ENT2.0	kinase domain	phospho site	Conserves some partners	Loses all partners		#N/A	#N/A	Lost	Repeat Edge
PRK1.1	LAS17.10	kinase domain	phospho site	Conserves some partners	Loses only partner		#N/A	#N/A	Lost	Repeat Edge
PRK1.1	PAN1.2	kinase domain	phospho site, LR2 multiple consensus	Conserves some partners	Loses all partners		#N/A	#N/A	Lost	Repeat Edge
PRK1.1	SCD5.1	kinase domain	phospho site	Conserves some partners	no homolog		#N/A	#N/A	Lost
PRK1.1	SLA1.6	kinase domain	phospho site, probably in C-term repeats region	Conserves some partners	Loses all partners		#N/A	#N/A	Lost
PRK1.1	SLA2.2	kinase domain	phospho site	Conserves some partners	Loses all partners		#N/A	#N/A	Lost
PRK1.1	YAP1801.1	kinase domain	phospho site	Conserves some partners	Loses only partner		#N/A	#N/A	Lost
PRK1.1	YAP1802.3	kinase domain	phospho site	Conserves some partners	Conserves all partners		BMP2K	PICALM
PRK1.2	ABP1.2	PRD	SH3	Loses only partner	Loses all partners		#N/A	#N/A	Lost	Repeat Edge
RVS161.0	RVS167.1	dimerization interface	dimerization interface	Conserves all partners	Conserves all partners		AMPH	SH3GL2
RVS167.0	ABP1.1	SH3	PRD	Conserves some partners	Loses only partner		#N/A	#N/A	Lost	Repeat Edge
RVS167.0	AIM21.2	SH3	PRD	Conserves some partners	no homolog		#N/A	#N/A	Lost	Repeat Edge
RVS167.0	AIM3.0	SH3	PRD	Conserves some partners	no homolog		#N/A	#N/A	Lost	Repeat Edge
RVS167.0	APP1.0	SH3	PRD	Conserves some partners	no homolog		#N/A	#N/A	Lost	Repeat Edge
RVS167.0	APP1.1	SH3	PRD	Conserves some partners	no homolog		#N/A	#N/A	Lost	Repeat Edge
RVS167.0	BSP1.0	SH3	PRD to LSB3, 4	Conserves some partners	no homolog		#N/A	#N/A	Lost	Repeat Edge
RVS167.0	BSP1.3	SH3	PRD to RVS167	Conserves some partners	no homolog		#N/A	#N/A	Lost	Repeat Edge
RVS167.0	GTS1.0	SH3	PRD	Conserves some partners	no homolog		#N/A	#N/A	Lost	Repeat Edge
RVS167.0	LAS17.2	SH3	PRD_3	Conserves some partners	Conserves some partners		BIN1	WASL		Repeat Edge
RVS167.0	LAS17.8	SH3	PRD_1	Conserves some partners	Conserves some partners		BIN1	WASL		Repeat Edge
RVS167.0	SLA1.1	SH3	PRD	Conserves some partners	Conserves some partners		SH3GL2	SH3KBP1
RVS167.0	VRP1.0	SH3	PRD	Conserves some partners	Loses only partner		#N/A	#N/A	Lost
RVS167.1	RVS161.0	dimerization interface	dimerization interface	Conserves all partners	Conserves all partners		SH3GL2	AMPH		Repeat Edge
RVS167.2	RVS167.2	oligomerization domain	oligomerization domain	Conserves all partners	Conserves all partners		SH3GL2	SH3GL2
SAC6.0	ACT1.2	CH domain	Filament, subunit 1, 2	Conserves all partners	Conserves some partners		PLS3	ACTB		Repeat Edge
SCD5.0	END3.0	region 302-500	N terminal domain	no homolog	Conserves some partners		#N/A	#N/A	Lost	Repeat Edge
SCD5.0	PAN1.1	region 302-500	long repeat 2	no homolog	Conserves some partners		#N/A	#N/A	Lost	Repeat Edge
SCD5.1	AKL1.1	phospho site	Kinase domain	no homolog	Conserves some partners		#N/A	#N/A	Lost	Repeat Edge
SCD5.1	PRK1.1	phospho site	kinase domain	no homolog	Conserves some partners		#N/A	#N/A	Lost	Repeat Edge
SCP1.0	ACT1.2	actin bundling interface (Calpnonin like repeat, not the CH domain)	Filament, subunit 1, 2	Conserves all partners	Conserves some partners		TAGLN	ACTB		Repeat Edge
SCP1.1	ABP1.2	PRD	SH3	Loses only partner	Loses all partners		#N/A	#N/A	Lost	Repeat Edge
SLA1.0	CHC1.1	Clathrin Box	N terminal domain	Conserves all partners	Conserves all partners		SH3KBP1	CLTC		Repeat Edge
SLA1.0	SLA1.8	Clathrin Box	SHD2 domain	Conserves all partners	Conserves all partners		SH3KBP1	SH3KBP1
SLA1.1	LSB3.1	PRD	SH3	Conserves some partners	Loses all partners		#N/A	#N/A	Lost	Repeat Edge
SLA1.1	RVS167.0	PRD	SH3	Conserves some partners	Conserves some partners		SH3KBP1	SH3GL2		Repeat Edge
SLA1.1	YSC84.1	PRD	SH3	Conserves some partners	Loses all partners		#N/A	#N/A	Lost
SLA1.2	END3.0	*C terminal repeat TGGAMMP to END3 (not competing with PAN1)	N terminal domain	Conserves all partners	Conserves some partners		ITSN1	EPS15		Repeat Edge
SLA1.3	LSB5.0	SHD1 domain	NPF motif region sufficient (including GAT domain may strengthen interaction)	Loses only partner	no homolog		#N/A	#N/A	Lost	Repeat Edge
SLA1.4	ABP1.6	SH3	PRD	Conserves some partners	Loses all partners		#N/A	#N/A	Lost	Repeat Edge
SLA1.4	APP1.1	SH3	PRD	Conserves some partners	no homolog		#N/A	#N/A	Lost	Repeat Edge
SLA1.4	BSP1.0	SH3	PRD to LSB3, 4	Conserves some partners	no homolog		#N/A	#N/A	Lost	Repeat Edge
SLA1.4	INP52.2	SH3	PRD	Conserves some partners	Conserves all partners		SH3KBP1	SYNJ1		Repeat Edge
SLA1.4	LAS17.2	SH3	PRD_3	Conserves some partners	Conserves some partners		SH3KBP1	WASL		Repeat Edge
SLA1.4	SYP1.4	SH3	PRD	Conserves some partners	Loses only partner		#N/A	#N/A	Lost
SLA1.4	VRP1.1	SH3	PRD	Conserves some partners	Conserves all partners		SH3KBP1	WIPF1
SLA1.5	PAN1.4	*C terminal repeat to PAN1 (not competing with END3)	N terminal long repeat 1	Conserves all partners	Conserves some partners		SH3KBP1	ITSN1		Repeat Edge
SLA1.6	AKL1.1	phospho site, probably in C-term repeats region	Kinase domain	Loses all partners	Conserves some partners		#N/A	#N/A	Lost	Repeat Edge
SLA1.6	ARK1.0	phospho site, probably in C-term repeats region	kinase domain	Loses all partners	Conserves some partners		#N/A	#N/A	Lost	Repeat Edge
SLA1.6	PRK1.1	phospho site, probably in C-term repeats region	kinase domain	Loses all partners	Conserves some partners		#N/A	#N/A	Lost	Repeat Edge
SLA1.7	ABP1.6	SH3	PRD	Conserves some partners	Loses all partners		#N/A	#N/A	Lost	Repeat Edge
SLA1.7	APP1.1	SH3	PRD	Conserves some partners	no homolog		#N/A	#N/A	Lost	Repeat Edge
SLA1.7	LAS17.2	SH3	PRD_3	Conserves some partners	Conserves some partners		SH3KBP1	WASL		Repeat Edge
SLA1.8	SLA1.0	SHD2 domain	Clathrin Box	Conserves all partners	Conserves all partners		SH3KBP1	SH3KBP1		Repeat Edge
SLA1.8	SLA1.8	SHD2 domain	SHD2 domain	Conserves all partners	Conserves all partners		SH3KBP1	SH3KBP1
SLA1.9	SLA2.0	Gap1 domain	*coiled coil domain	Conserves all partners	Conserves all partners		SH3KBP1	HIP1R
SLA2.0	PAN1.3	*coiled coil domain	coiled coil domain. Contains WH2 actin binding region 1142-~1190)	Conserves all partners	Conserves some partners		HIP1	ITSN1		Repeat Edge
SLA2.0	SLA1.9	*coiled coil domain	Gap1 domain	Conserves all partners	Conserves all partners		HIP1R	SH3KBP1		Repeat Edge
SLA2.1	ACT1.2	Talin like domain (ILWEQ) 760-895 followed by coiled-coil	Filament, subunit 1, 2	Loses only partner	Conserves some partners		#N/A	#N/A	Lost	Repeat Edge
SLA2.2	ARK1.0	phospho site	kinase domain	Loses all partners	Conserves some partners		#N/A	#N/A	Lost	Repeat Edge
SLA2.2	PRK1.1	phospho site	kinase domain	Loses all partners	Conserves some partners		#N/A	#N/A	Lost	Repeat Edge
SLA2.3	SLA2.3	*homodimer interface, Central coil region, not competing	*homodimer interface, Central coil region, not competing	Conserves all partners	Conserves all partners		HIP1R	HIP1
SLA2.4	CLC1.1	*interface to CLC1, expected non-competing with SLA2.0 partners or homodimerization	interface to SLA2	Conserves all partners	Conserves all partners		HIP1R	CLTB		Repeat Edge
SYP1.0	LAS17.5	interface to LAS17	speculated to SYP1	Loses only partner	Loses only partner		#N/A	#N/A	Lost	Repeat Edge
SYP1.1	LSB3.1	PRD	SH3	Loses only partner	Loses all partners		#N/A	#N/A	Lost	Repeat Edge
SYP1.2	EDE1.0	C terminal region	C terminal domain	Conserves all partners	Conserves all partners		FCHO2	EPS15		Repeat Edge
SYP1.3	SYP1.3	BAR domain	BAR domain	Loses only partner	Loses only partner		#N/A	#N/A	Lost
SYP1.3	SYP1.3	BAR domain	BAR domain	Loses only partner	Loses only partner		#N/A	#N/A	Lost	Repeat Edge
SYP1.4	SLA1.4	PRD	SH3	Loses only partner	Conserves some partners		#N/A	#N/A	Lost	Repeat Edge
TWF1.0	ACT1.2	cofilin domain	Filament, subunit 1, 2	Loses only partner	Conserves some partners		#N/A	#N/A	Lost	Repeat Edge
TWF1.1	CAP1.2	speculated interface to CAP1	speculated interface to TWF1	Conserves all partners	Conserves all partners		TWF1	CAPZA2		Repeat Edge
TWF1.2	CAP2.2	speculated interface to CAP2	speculated interface to TWF1	Conserves all partners	Conserves all partners		TWF2	CAPZB		Repeat Edge
VRP1.0	RVS167.0	PRD	SH3	Loses only partner	Conserves some partners		#N/A	#N/A	Lost	Repeat Edge
VRP1.1	BZZ1.0	PRD	SH3	Conserves all partners	Conserves some partners		WIPF1	PACSIN2		Repeat Edge
VRP1.1	SLA1.4	PRD	SH3	Conserves all partners	Conserves some partners		WIPF1	SH3KBP1		Repeat Edge
VRP1.2	LAS17.3	C terminal region	WH1 domain	Conserves all partners	Conserves all partners		WIPF1	WAS		Repeat Edge
VRP1.3	MYO3.0	PRD	SH3	Loses all partners	Loses all partners		#N/A	#N/A	Lost	Repeat Edge
VRP1.3	MYO5.0	PRD	SH3	Loses all partners	Loses all partners		#N/A	#N/A	Lost	Repeat Edge
VRP1.4	ACT1.2	WH2 domain	Filament, subunit 1, 2	Conserves all partners	Conserves some partners		WIPF1	ACTG1		Repeat Edge
YAP1801.0	GTS1.1	speculated to GTS1	speculated interface to YAP1801	Loses only partner	no homolog		#N/A	#N/A	Lost	Repeat Edge
YAP1801.1	PRK1.1	phospho site	kinase domain	Loses only partner	Conserves some partners		#N/A	#N/A	Lost	Repeat Edge
YAP1801.2	PAN1.0	NPF motifs	EH domain 2	Conserves all partners	Conserves all partners		PICALM	ITSN1		Repeat Edge
YAP1801.3	CHC1.1	Clathrin Box	N terminal domain	Conserves all partners	Conserves all partners		SNAP91	CLTC		Repeat Edge
YAP1802.0	EDE1.1	NPF motifs	EH domain	Conserves all partners	Conserves all partners		SNAP91	EPS15		Repeat Edge
YAP1802.0	PAN1.0	NPF motifs	EH domain 2	Conserves all partners	Conserves all partners		PICALM	ITSN1		Repeat Edge
YAP1802.1	GTS1.1	speculated to GTS1	speculated interface to YAP1801	Loses only partner	no homolog		#N/A	#N/A	Lost	Repeat Edge
YAP1802.2	CHC1.1	Clathrin Box	N terminal domain	Conserves all partners	Conserves all partners		SNAP91	CLTC		Repeat Edge
YAP1802.3	ARK1.0	phospho site	kinase domain	Conserves all partners	Conserves some partners		PICALM	BMP2K		Repeat Edge
YAP1802.3	PRK1.1	phospho site	kinase domain	Conserves all partners	Conserves some partners		PICALM	BMP2K		Repeat Edge
YAP1802.4	END3.1	coiled coil domain	C terminal region	Conserves all partners	Conserves some partners		SNAP91	EPS15		Repeat Edge
YSC84.0	LSB3.0	dimerization interface	dimerization interface	Loses all partners	Loses all partners		#N/A	#N/A	Lost	Repeat Edge
YSC84.0	YSC84.0	dimerization interface	dimerization interface	Loses all partners	Loses all partners		#N/A	#N/A	Lost
YSC84.0	YSC84.0	dimerization interface	dimerization interface	Loses all partners	Loses all partners		#N/A	#N/A	Lost	Repeat Edge
YSC84.1	ABP1.5	SH3	PRD	Loses all partners	Loses only partner		#N/A	#N/A	Lost	Repeat Edge
YSC84.1	AIM21.0	SH3	PRD	Loses all partners	no homolog		#N/A	#N/A	Lost	Repeat Edge
YSC84.1	AIM3.0	SH3	PRD	Loses all partners	no homolog		#N/A	#N/A	Lost	Repeat Edge
YSC84.1	APP1.0	SH3	PRD	Loses all partners	no homolog		#N/A	#N/A	Lost	Repeat Edge
YSC84.1	BSP1.0	SH3	PRD to LSB3, 4	Loses all partners	no homolog		#N/A	#N/A	Lost	Repeat Edge
YSC84.1	GTS1.0	SH3	PRD	Loses all partners	no homolog		#N/A	#N/A	Lost	Repeat Edge
YSC84.1	LAS17.2	SH3	PRD_3	Loses all partners	Conserves some partners		#N/A	#N/A	Lost	Repeat Edge
YSC84.1	LAS17.6	SH3	PRD_2	Loses all partners	Loses all partners		#N/A	#N/A	Lost	Repeat Edge
YSC84.1	LAS17.8	SH3	PRD_1	Loses all partners	Conserves some partners		#N/A	#N/A	Lost	Repeat Edge
YSC84.1	SLA1.1	SH3	PRD	Loses all partners	Conserves some partners		#N/A	#N/A	Lost	Repeat Edge
YSC84.2	ACT1.2	YAB domain	Filament, subunit 1, 2	Loses only partner	Conserves some partners		#N/A	#N/A	Lost	Repeat Edge

## Sheet: Gained interaction, yeast-human
Human protein 1	Human protein 2	Interaction yeast-> human	(Edge A-B repeated now B-A)
DBNL	CFL1	Gained
ACTG1	CFL1	conserved
ACTG1	ACTG1	conserved
ACTG1	ACTB	conserved
ACTG1	SH3GL2	Gained
ACTG1	PFN2	conserved
ACTG1	WIPF1	conserved
ACTG1	WASL	conserved
ACTG1	CAPZA2	conserved
ACTB	CFL1	conserved
ACTB	ACTB	conserved
ACTB	ACTG1	conserved	repeat
ACTB	PFN1	conserved
ACTB	ACTR3	conserved
ACTB	ACTR2	conserved
ACTB	EPS15	Gained
ACTB	AP2M1	Gained
ACTB	PLS3	conserved
ACTB	CORO7	conserved
WDR1	CFL1	conserved
WDR1	CAPZA2	Gained
BMP2K	EPS15	conserved
BMP2K	AP2M1	Gained
BMP2K	CAPZA2	Gained
BMP2K	CLTB	Gained
BMP2K	CLTC	Gained
BMP2K	PICALM	conserved
AAK1	AP2M1	Gained
AAK1	AP2A1	Gained
AAK1	AP2B1	Gained
AAK1	CLTB	Gained
AAK1	CLTC	Gained
AP2B1	AP2M1	conserved
AP2B1	ITSN1	Gained
AP2B1	CLTC	Gained
AP2B1	AMPH	Gained
AP2B1	EPS15	Gained
AP2B1	EPN1	Gained
AP2B1	AAK1	Gained	repeat
AP2B1	AP2A1	Gained
AP2B1	AP2A2	conserved
AP2B1	AP2S1	conserved
AP2B1	CLTB	Gained
AP2B1	PICALM	Gained
AP2A2	EPS15	Gained
AP2A2	AMPH	Gained
AP2A2	CLTC	Gained
AP2A2	EPN1	Gained
AP2A2	BIN1	Gained
AP2A2	AP2M1	conserved
AP2A2	AP2A1	Gained
AP2A2	AP2S1	conserved
AP2A2	AP2B1	conserved	repeat
AP2A2	CLTB	Gained
AP2A1	EPS15	Gained
AP2A1	EPN1	Gained
AP2A1	AMPH	Gained
AP2A1	SYNJ1	Gained
AP2A1	AP2M1	Gained
AP2A1	AP2A2	Gained	repeat
AP2A1	PICALM	Gained
AP2A1	BIN1	Gained
AP2A1	AAK1	Gained	repeat
AP2A1	AP2S1	conserved
AP2A1	AP2B1	Gained	repeat
AP2A1	CAPZA2	Gained
AP2A1	CLTB	Gained
AP2A1	CLTC	Gained
AP2M1	AP2B1	conserved	repeat
AP2M1	SYNJ1	Gained
AP2M1	EPS15	Gained
AP2M1	AP2A1	Gained	repeat
AP2M1	AP2A2	conserved	repeat
AP2M1	BMP2K	Gained	repeat
AP2M1	CLTC	Gained
AP2M1	ACTB	Gained	repeat
AP2M1	AAK1	Gained	repeat
AP2M1	AP2S1	conserved
AP2M1	AP2M1	Gained
AP2M1	FCHO2	Gained
AP2M1	CORO7	Gained
AP2M1	ITSN1	Gained
AP2M1	EPN1	Gained
AP2M1	CAPZA2	Gained
AP2M1	CLTB	Gained
AP2M1	PICALM	Gained
AP2S1	EPS15	Gained
AP2S1	AP2M1	conserved	repeat
AP2S1	AP2A1	Gained	repeat
AP2S1	AP2A2	conserved	repeat
AP2S1	AP2B1	conserved	repeat
AP2S1	CLTB	Gained
ARPC5L	ARPC4	conserved
ARPC5L	ARPC2	Gained
ARPC5L	ARPC3	Gained
ARPC5L	ARPC1A	conserved
ARPC5L	ACTR3	Gained
ARPC5L	ACTR2	conserved
ARPC5L	CAPZB	Gained
ARPC5L	CAPZA2	Gained
ARPC3	ARPC2	Gained
ARPC3	ACTR3	conserved
ARPC3	WAS	Gained
ARPC3	ARPC4	Gained
ARPC3	ACTR2	Gained
ARPC3	ARPC1A	Gained
ARPC3	ARPC5L	Gained	repeat
ARPC3	WASL	Gained
ARPC3	CAPZB	Gained
ARPC3	CAPZA2	Gained
ARPC4	ARPC5L	conserved	repeat
ARPC4	ACTR3	conserved
ARPC4	ARPC2	conserved
ARPC4	ARPC3	Gained	repeat
ARPC4	WAS	Gained
ARPC4	ACTR2	conserved
ARPC4	ARPC1A	conserved
ARPC4	MYO1E	Gained
ARPC4	CAPZA2	Gained
ARPC2	ARPC3	Gained	repeat
ARPC2	ACTR3	conserved
ARPC2	ARPC4	conserved	repeat
ARPC2	WAS	Gained
ARPC2	ACTR2	Gained
ARPC2	ARPC1A	Gained
ARPC2	ARPC5L	Gained	repeat
ARPC2	CAPZA2	Gained
ARPC2	CAPZB	Gained
ARPC1A	ACTR2	Gained
ARPC1A	ARPC2	Gained	repeat
ARPC1A	ARPC4	conserved	repeat
ARPC1A	ARPC3	Gained	repeat
ARPC1A	ACTR3	Gained
ARPC1A	ARPC5L	conserved	repeat
ACTR2	ACTR3	conserved
ACTR2	ACTB	conserved	repeat
ACTR2	ARPC4	conserved	repeat
ACTR2	ARPC2	Gained	repeat
ACTR2	ARPC3	Gained	repeat
ACTR2	ARPC1A	Gained	repeat
ACTR2	ARPC5L	conserved	repeat
ACTR2	WASL	conserved
ACTR2	CORO1A	conserved
ACTR2	CAPZA2	Gained
ACTR2	CFL1	Gained
ACTR2	CLTA	Gained
ACTR2	CLTB	Gained
ACTR3	ACTR2	conserved	repeat
ACTR3	ARPC2	conserved	repeat
ACTR3	ARPC3	conserved	repeat
ACTR3	ARPC4	conserved	repeat
ACTR3	ACTB	conserved	repeat
ACTR3	ARPC1A	Gained	repeat
ACTR3	ARPC5L	Gained	repeat
ACTR3	WASL	conserved
ACTR3	CORO1A	conserved
ACTR3	CAPZA2	Gained
FNBP1L	WASL	conserved
PACSIN2	PACSIN2	Gained
PACSIN2	SYNJ1	Gained
PACSIN2	WASL	conserved
PACSIN2	WAS	conserved
PACSIN2	WIPF1	conserved
PACSIN2	WIPF2	conserved
CAPZA2	TWF2	conserved
CAPZA2	CAPZB	conserved
CAPZA2	SH3KBP1	Gained
CAPZA2	ARPC2	Gained	repeat
CAPZA2	ACTR2	Gained	repeat
CAPZA2	ARPC3	Gained	repeat
CAPZA2	ACTG1	conserved	repeat
CAPZA2	AP2A1	Gained	repeat
CAPZA2	CFL1	Gained
CAPZA2	AP2M1	Gained	repeat
CAPZA2	CLTA	Gained
CAPZA2	CLTB	Gained
CAPZA2	CLTC	Gained
CAPZA2	EPS15	Gained
CAPZA2	MYO1E	Gained
CAPZA2	TWF1	conserved
CAPZA2	PICALM	Gained
CAPZA2	HIP1R	Gained
CAPZA2	WDR1	Gained	repeat
CAPZA2	ARPC4	Gained	repeat
CAPZA2	ACTR3	Gained	repeat
CAPZA2	BMP2K	Gained	repeat
CAPZA2	ARPC5L	Gained	repeat
CAPZA2	FCHO2	Gained
CAPZB	TWF2	conserved
CAPZB	CAPZA2	conserved	repeat
CAPZB	SH3KBP1	Gained
CAPZB	ARPC2	Gained	repeat
CAPZB	ARPC3	Gained	repeat
CAPZB	ARPC5L	Gained	repeat
CLTC	EPN1	conserved
CLTC	AMPH	Gained
CLTC	HIP1	Gained
CLTC	AP2A2	Gained	repeat
CLTC	PICALM	conserved
CLTC	EPN2	conserved
CLTC	ITSN1	conserved
CLTC	SH3KBP1	conserved
CLTC	SNAP91	conserved
CLTC	AP2B1	Gained	repeat
CLTC	BIN1	Gained
CLTC	SYNJ1	Gained
CLTC	AP2M1	Gained	repeat
CLTC	CLTA	conserved
CLTC	AP2A1	Gained	repeat
CLTC	CLTB	conserved
CLTC	CAPZA2	Gained	repeat
CLTC	EPS15	Gained
CLTC	HIP1R	Gained
CLTC	AAK1	Gained	repeat
CLTC	BMP2K	Gained	repeat
CLTC	FCHO2	Gained
CLTA	SYNJ1	Gained
CLTA	CLTC	conserved	repeat
CLTA	CAPZA2	Gained	repeat
CLTA	CLTB	Gained
CLTA	PICALM	Gained
CLTA	ACTR2	Gained	repeat
CLTB	AP2A1	Gained	repeat
CLTB	AP2A2	Gained	repeat
CLTB	AP2B1	Gained	repeat
CLTB	AP2M1	Gained	repeat
CLTB	AP2S1	Gained	repeat
CLTB	CLTA	Gained	repeat
CLTB	CAPZA2	Gained	repeat
CLTB	CLTC	conserved	repeat
CLTB	PICALM	Gained
CLTB	ACTR2	Gained	repeat
CLTB	EPS15	Gained
CLTB	HIP1R	conserved
CLTB	AAK1	Gained	repeat
CLTB	BMP2K	Gained	repeat
CLTB	FCHO2	Gained
CFL1	ACTB	Gained	repeat
CFL1	ACTG1	conserved	repeat
CFL1	TAGLN	Gained
CFL1	PFN1	Gained
CFL1	WDR1	conserved	repeat
CFL1	DBNL	Gained	repeat
CFL1	TAGLN2	Gained
CFL1	CAPZA2	Gained	repeat
CFL1	ACTR2	Gained	repeat
CORO1A	CORO6	conserved
CORO1A	ACTR2	conserved	repeat
CORO1A	ACTR3	conserved	repeat
CORO6	CORO1A	conserved	repeat
CORO7	ACTB	conserved	repeat
CORO7	EPS15	Gained
CORO7	AP2M1	Gained	repeat
EPS15	SNAP91	conserved
EPS15	AP2A2	Gained	repeat
EPS15	AP2A1	Gained	repeat
EPS15	EPN1	conserved
EPS15	EPS15	conserved
EPS15	FCHO2	conserved
EPS15	ITSN1	conserved
EPS15	EPN3	conserved
EPS15	AP2B1	Gained	repeat
EPS15	AP2M1	Gained	repeat
EPS15	BMP2K	conserved	repeat
EPS15	AP2S1	Gained	repeat
EPS15	ACTB	Gained	repeat
EPS15	CORO7	Gained	repeat
EPS15	CAPZA2	Gained	repeat
EPS15	CLTB	Gained	repeat
EPS15	CLTC	Gained	repeat
EPS15	PICALM	conserved
EHD3	EHD3	conserved
EPN1	CLTC	conserved	repeat
EPN1	EPS15	conserved	repeat
EPN1	AP2A2	Gained	repeat
EPN1	EPN3	Gained
EPN1	AP2A1	Gained	repeat
EPN1	AP2B1	Gained	repeat
EPN1	AP2M1	Gained	repeat
EPN2	CLTC	conserved	repeat
EPN2	ITSN1	conserved
EPN2	EPN3	Gained
EPN3	EPN1	Gained	repeat
EPN3	EPS15	conserved	repeat
EPN3	EPN2	Gained	repeat
SYNJ1	SH3KBP1	conserved
SYNJ1	AMPH	Gained
SYNJ1	SH3GL2	Gained
SYNJ1	PACSIN2	Gained	repeat
SYNJ1	ITSN1	conserved
SYNJ1	AP2A1	Gained	repeat
SYNJ1	AP2M1	Gained	repeat
SYNJ1	CLTC	Gained	repeat
SYNJ1	CLTA	Gained	repeat
WAS	ARPC3	Gained	repeat
WAS	WIPF1	conserved
WAS	WIPF2	conserved
WAS	PACSIN2	conserved	repeat
WAS	ARPC4	Gained	repeat
WAS	ITSN1	conserved
WAS	ARPC2	Gained	repeat
WASL	PACSIN2	conserved	repeat
WASL	PFN1	Gained
WASL	ITSN1	conserved
WASL	WIPF1	conserved
WASL	SH3KBP1	conserved
WASL	WIPF2	conserved
WASL	ACTR2	conserved	repeat
WASL	ACTR3	conserved	repeat
WASL	ACTG1	conserved	repeat
WASL	FNBP1L	conserved	repeat
WASL	ARPC3	Gained	repeat
WASL	BIN1	conserved
MYO1E	ARPC4	Gained	repeat
MYO1E	CAPZA2	Gained	repeat
ITSN1	WASL	conserved	repeat
ITSN1	SH3GL2	conserved
ITSN1	AP2B1	Gained	repeat
ITSN1	EPN2	conserved	repeat
ITSN1	PICALM	conserved
ITSN1	ITSN1	conserved
ITSN1	CLTC	conserved	repeat
ITSN1	EPS15	conserved	repeat
ITSN1	HIP1	conserved
ITSN1	SH3KBP1	conserved
ITSN1	AMPH	conserved
ITSN1	SYNJ1	conserved	repeat
ITSN1	WAS	conserved	repeat
ITSN1	AP2M1	Gained	repeat
PFN1	ACTB	conserved	repeat
PFN1	WASL	Gained	repeat
PFN1	CFL1	Gained	repeat
PFN2	ACTG1	conserved	repeat
AMPH	SYNJ1	Gained	repeat
AMPH	SH3GL2	conserved
AMPH	CLTC	Gained	repeat
AMPH	BIN1	conserved
AMPH	AP2A2	Gained	repeat
AMPH	ITSN1	conserved	repeat
AMPH	AP2B1	Gained	repeat
AMPH	AP2A1	Gained	repeat
BIN1	AMPH	conserved	repeat
BIN1	BIN1	conserved
BIN1	CLTC	Gained	repeat
BIN1	AP2A2	Gained	repeat
BIN1	AP2A1	Gained	repeat
BIN1	WASL	conserved	repeat
SH3GL2	ACTG1	Gained	repeat
SH3GL2	SYNJ1	Gained	repeat
SH3GL2	AMPH	conserved	repeat
SH3GL2	SH3KBP1	conserved
SH3GL2	ITSN1	conserved	repeat
SH3GL2	SH3GL2	conserved
PLS3	TAGLN	Gained
PLS3	TAGLN2	Gained
TAGLN	CFL1	Gained	repeat
TAGLN	PLS3	Gained	repeat
TAGLN2	PLS3	Gained	repeat
TAGLN2	CFL1	Gained	repeat
TAGLN2	TAGLN3	Gained
TAGLN3	TAGLN2	Gained	repeat
SH3KBP1	SYNJ1	conserved	repeat
SH3KBP1	SH3KBP1	conserved
SH3KBP1	SH3GL2	conserved	repeat
SH3KBP1	WASL	conserved	repeat
SH3KBP1	WIPF1	conserved
SH3KBP1	WIPF2	conserved
SH3KBP1	ITSN1	conserved	repeat
SH3KBP1	HIP1R	conserved
SH3KBP1	CLTC	conserved	repeat
SH3KBP1	CAPZA2	Gained	repeat
SH3KBP1	CAPZB	Gained	repeat
HIP1R	HIP1	conserved
HIP1R	SH3KBP1	conserved	repeat
HIP1R	PICALM	Gained
HIP1R	CAPZA2	Gained	repeat
HIP1R	CLTB	conserved	repeat
HIP1R	CLTC	Gained	repeat
HIP1	HIP1R	conserved	repeat
HIP1	CLTC	Gained	repeat
HIP1	ITSN1	conserved	repeat
HIP1	HIP1	conserved
FCHO2	EPS15	conserved	repeat
FCHO2	AP2M1	Gained	repeat
FCHO2	CAPZA2	Gained	repeat
FCHO2	CLTB	Gained	repeat
FCHO2	CLTC	Gained	repeat
FCHO2	PICALM	Gained
TWF1	CAPZA2	conserved	repeat
TWF2	CAPZB	conserved	repeat
TWF2	CAPZA2	conserved	repeat
WIPF1	WAS	conserved	repeat
WIPF1	WASL	conserved	repeat
WIPF1	PACSIN2	conserved	repeat
WIPF1	SH3KBP1	conserved	repeat
WIPF1	ACTG1	conserved	repeat
WIPF2	WAS	conserved	repeat
WIPF2	SH3KBP1	conserved	repeat
WIPF2	WASL	conserved	repeat
WIPF2	PACSIN2	conserved	repeat
SNAP91	EPS15	conserved	repeat
SNAP91	CLTC	conserved	repeat
PICALM	CLTC	conserved	repeat
PICALM	ITSN1	conserved	repeat
PICALM	AP2A1	Gained	repeat
PICALM	HIP1R	Gained	repeat
PICALM	AP2B1	Gained	repeat
PICALM	AP2M1	Gained	repeat
PICALM	CLTA	Gained	repeat
PICALM	CLTB	Gained	repeat
PICALM	EPS15	conserved	repeat
PICALM	CAPZA2	Gained	repeat
PICALM	BMP2K	conserved	repeat
PICALM	FCHO2	Gained	repeat
DBNL	ACTB	conserved
ACTB	ARPC3	conserved
ACTB	ARPC2	conserved
ACTB	ARPC1A	conserved
ACTG1	MYO1E	conserved
ACTG1	MYO1F	conserved
ACTB	TAGLN	conserved
ARPC1A	WASL	conserved
CLTC	CLTC	conserved
